# Supplementary material for: Computational exploration of global venoms for antimicrobial discovery with Venomics artificial intelligence
Source: Nat Commun. 2025 Jul 12;16:6446. doi: 10.1038/s41467-025-60051-6 (PMC12254355; doi:10.1038/s41467-025-60051-6)
Supplement: Supplementary file 3 — Supplementary data 1 [file 41467_2025_60051_MOESM3_ESM.csv]

Sequence	E. coli ATCC11775	P. aeruginosa PAO1	P. aeruginosa PA14	S. aureus ATCC12600	E. coli AIG221	E. coli AIG222	K. pneumoniae ATCC13883	A. baumannii ATCC19606	S. aureus (ATCC BAA-1556) - MRSA	vancomycin-resistant E. faecalis ATCC700802	vancomycin-resistant E. faecium ATCC700221	Row_Median
VNWKKVLGKIIKVAK	2.3955646	4.306142	6.3984966	12.660364	3.5656688	23.361376	6.5326424	1.9538229	12.896708	28.987717	3.9045346	6.3984966
VNWKKILGKIIKVAK	2.4452505	4.5880866	7.331506	12.349998	3.5005138	18.059765	6.530169	1.7754745	12.9969425	30.013561	4.05725	6.530169
VNWKKILGKIIKVA	3.8652039	8.178099	12.739119	13.594274	4.2174125	10.527245	8.321318	2.5345519	14.427275	32.89176	5.262416	8.321318
VNWKKILGKIIKVVK	3.2834466	5.3916407	8.72242	15.375223	4.555102	17.73904	8.479625	2.1838274	15.795485	32.78199	4.6142035	8.479625
VNWKKVLGKIIKVA	4.452406	8.562624	12.081948	16.055687	5.073361	15.565785	9.364404	3.367759	16.526554	34.02561	6.0424204	9.364404
INLKAIAALAKKLL	7.7370095	23.18152	31.541784	9.900162	14.411014	8.497224	17.252306	5.9690847	9.581678	26.921753	8.7108135	9.900162
VNWKKILGKIIKVV	4.3927565	8.092007	14.587793	12.4335375	5.699897	10.200024	10.089979	2.4995909	14.145439	32.654346	5.3034196	10.089979
IWSAIWSGIKGLL	10.693886	90.71777	87.15332	2.8909354	13.363966	6.1462116	14.90716	7.4965467	4.792143	32.881783	4.5496435	10.693886
NWKKVLGKIIKVAK	5.744149	8.342741	12.58031	24.280998	5.189029	18.57261	11.443608	4.1301885	23.653479	40.532486	7.1629004	11.443608
NWKKILGKIIKVAK	6.2926855	9.432603	15.494705	24.998926	5.076934	12.945847	12.258707	3.9038615	25.262623	43.60829	7.599733	12.258707
INLKALAALAKKIL	8.916529	23.10053	33.9298	12.306931	18.481949	11.212878	20.636227	7.377266	11.554598	28.942495	10.951738	12.306931
KLLKIGLKSFARVLKKVL	7.63119	12.327312	17.705845	23.381573	10.479675	9.200577	22.421314	2.9044056	24.32106	40.750954	5.032958	12.327312
VNWKKILGKIIKV	6.280638	9.13188	15.983035	18.715946	7.139168	12.550447	13.432625	3.8107712	19.557724	37.935097	8.056837	12.550447
KLLKIGLKSFARVLKKIL	7.8516264	12.674247	19.734442	22.600828	11.052964	9.018967	22.16289	2.4908912	24.246029	42.25259	4.78146	12.674247
WLGSALKIGAKLL	12.724848	44.43308	56.734222	11.008263	11.276782	8.039488	21.580276	6.238011	13.541629	40.066017	5.7754335	12.724848
KLWNSKLARKIRTKGLKYVKNFAK	14.615781	9.662074	12.730334	41.284103	8.96189	11.545609	48.09495	7.0439825	53.422676	95.59071	7.446757	12.730334
KKLWNSKLARKIRTKGLKYVKNFAK	16.965857	9.839663	12.858159	43.248055	8.692209	11.411672	53.962135	8.381681	55.314934	100.39801	7.042067	12.858159
LKLKSILGKLGVIL	9.677844	28.6595	36.107674	14.460577	10.061991	6.6468086	18.665941	6.694764	13.269015	32.56182	5.36495	13.269015
KRFKKFFMKLKKSVKKRVMKFFK	13.289058	7.6836495	12.575322	45.383244	13.354253	11.255829	91.479416	8.0105295	52.100136	85.72071	9.253654	13.289058
NWKKILGKIIKVVK	7.573049	9.894407	16.068033	29.749395	5.7106757	13.372754	14.628548	4.249784	29.525211	47.67045	7.889039	13.372754
IFGAIAGLLKNIF	13.553007	107.42118	109.94419	10.036116	16.197363	8.742131	24.87883	7.6917253	12.668539	49.11674	6.5830536	13.553007
RRVKRFKKFFMKLKKSVKKRVMKFFK	15.252568	8.151762	13.044263	53.60041	13.17309	13.664619	92.01011	12.241232	57.090343	95.38821	8.477258	13.664619
KLLKIGLKSFARVLKKI	9.7166195	13.72305	22.08543	32.963127	11.6647625	10.856059	25.995264	3.5465634	31.60079	47.83686	6.9141603	13.72305
KKLWNSKLARKIRTKGLKYVK	17.077425	10.630365	13.817179	40.5166	8.73868	11.625874	49.637974	8.144449	49.90504	92.02618	6.704306	13.817179
GKWLISSLVAKHL	9.333898	35.508034	44.69391	13.826727	8.517812	6.607371	16.789219	3.8420417	17.563135	47.321182	6.320754	13.826727
KRFKKFFMKLKKSVKKRVMKF	13.6610565	8.175076	13.847206	41.35832	15.573076	12.511834	91.97237	7.358575	47.94114	78.61229	9.867552	13.847206
FLSTIWNGIKSLL	13.937828	101.75876	99.462105	3.938877	24.533308	9.7750225	21.872923	9.142245	6.200381	34.839806	7.203833	13.937828
RVKRFKKFFMKLKKSVKKRVMKFFKK	16.240137	8.887896	13.954756	56.06781	13.425488	13.288893	97.7037	11.711618	60.806927	99.42401	9.68199	13.954756
LWNSKLARKIRTKGLKYVKNFAK	16.282742	11.8988	14.097522	47.872147	10.76837	12.980329	54.109245	6.620801	59.867157	91.78551	7.869799	14.097522
RVKRFKKFFMKLKKSVKKRVMKFFK	15.063716	9.251264	14.261583	56.20965	12.659884	12.292294	92.03349	10.946234	61.460304	99.47264	10.489544	14.261583
NWKKILGKIIKVV	9.4087715	14.32514	26.17543	25.423382	7.153057	9.697192	16.286465	5.090028	26.482235	47.382683	9.756311	14.32514
KLWNSKLARKIRTKGLKYVK	14.9068775	10.943966	14.346901	39.546783	8.587852	11.334288	44.452576	6.6821113	47.411552	85.89748	7.194258	14.346901
RRVKRFKKFFMKLKKSVKKRVMKFFKK	16.192257	8.14043	13.102455	54.97934	13.950754	14.505491	96.42265	12.7216015	58.52674	96.94856	8.348831	14.505491
RFKKFFMKLKKSVKKRVMKFF	13.8633375	11.941595	18.650486	47.111565	14.546549	10.887266	79.92799	6.3575444	56.878014	83.68135	12.100139	14.546549
VIGLLSGILKSLL	14.642408	51.0871	60.329723	9.621492	18.588871	10.055318	25.011473	9.796915	10.962048	34.750904	7.6711326	14.642408
KRLKGFAKKLWNSKLARKIRTKGLKYVKNFAK	20.0135	11.58896	14.706395	44.358635	11.054159	14.439372	66.99764	11.407976	61.041676	97.16918	7.9106507	14.706395
KRFKKFFMKLKKSVKKRVMKFF	12.832415	8.950605	14.754982	39.555744	14.706724	11.363667	86.21296	6.757099	47.63552	77.28108	9.842001	14.706724
KRLKGFAKKLWNSKLARKIRTKGLKYVK	19.321861	11.406377	14.729311	42.384064	9.959491	12.942754	70.00676	11.089715	58.1603	97.11358	6.4618735	14.729311
RFKKFFMKLKKSVKKRVMKFFK	14.81203	10.786485	16.466917	57.020092	13.979353	11.589065	85.91434	7.609403	63.471863	90.62732	12.694058	14.81203
KRFKKFFMKLKKSVKKRVMKFFKK	14.872783	7.5023546	12.612404	44.32207	14.8373	12.89694	98.38399	9.089585	51.412178	86.710495	8.650673	14.8373
RVKRFKKFFMKLKKSVKKRVMKFF	14.954384	10.524725	16.18517	51.307404	14.314165	12.75972	85.51416	9.424782	56.933277	91.09083	12.011202	14.954384
KLKKLRKWIYRIV	15.004855	14.1388	23.001387	52.310555	13.604027	14.74706	69.36647	12.721939	46.792736	90.76937	11.952536	15.004855
RLKGFAKKLWNSKLARKIRTKGLKYVK	19.1341	12.300359	15.010206	47.56028	9.297109	11.688429	69.29048	10.926283	63.573402	100.75598	6.206498	15.010206
RFKKFFMKLKKSVKKRVMKF	14.801936	10.675589	17.331974	50.223896	15.015452	11.845444	84.963684	6.84694	57.664986	85.10476	12.313688	15.015452
LNLKALLAVAKKIL	9.143829	25.831005	31.677979	15.063138	19.992144	13.917236	20.133106	8.2427845	15.0258045	27.782598	12.078712	15.063138
RLKGFAKKLWNSKLARKIRTKGLKYVKNFAK	20.113504	13.102385	15.217708	47.872135	10.579128	13.292154	64.67009	11.608129	64.62925	98.543564	8.144191	15.217708
RRVKRFKKFFMKLKKSVKKRVMKFF	15.311503	8.884788	14.664057	46.06339	15.331385	14.718396	88.56252	11.638845	49.820564	84.73225	9.335794	15.311503
FLKKIWRSKLVKRL	10.646177	12.230216	20.743929	26.75347	15.424873	11.0624075	59.606945	6.821791	28.740559	57.969482	7.8707757	15.424873
RFKKFFRKLKKSVKKRVKKFF	15.204979	9.002707	18.411924	38.602406	15.44885	14.145208	88.26193	14.296324	46.226597	73.94997	8.029785	15.44885
KRRRASPLWKRRRFLSMLKARAK	15.618223	13.148992	15.690224	51.631012	13.4440565	12.150858	63.462097	8.166075	69.62917	92.64125	8.24063	15.618223
FIGAIANLLSKIF	15.719095	98.10777	103.581314	12.157955	22.349054	11.030149	28.64758	7.67173	15.17424	45.905113	9.600484	15.719095
RFKKFFMKLKKSVKKRVMKFFKK	15.79376	9.90805	15.732931	54.26354	14.691423	12.573841	90.01678	8.296915	60.863686	89.7722	11.49954	15.732931
KLLKIGLKSFARVLKKV	11.920416	15.782326	22.430805	36.00454	12.422968	12.989553	27.513828	6.074397	33.01688	46.251343	8.138001	15.782326
RVKRFKKFFMKLKKSVKKRVMKF	16.856745	10.2330885	15.923447	53.167633	15.29866	14.248787	89.04562	10.836186	57.842712	91.54861	12.781572	15.923447
KRRRASPLWKRRRFLSMLKAR	15.951166	14.959814	17.062256	52.369484	14.558655	12.6113	63.26066	7.7828627	68.7095	93.42314	8.785759	15.951166
KRFKKFFRKLKKSVKKRVKKFF	14.41366	7.2189054	15.577693	29.933737	16.721174	15.288966	91.83962	15.955729	37.22569	66.61313	6.402917	15.955729
KRLKGFAKKLWNSKLARKIRTKGLKYVKNF	21.00098	12.39163	16.009657	40.7802	11.546676	14.313924	67.93726	11.163073	56.22746	95.459404	7.55652	16.009657
KRLKGFAKKLWNSKLARKIRTKGLKYVKN	22.790966	12.875074	16.02898	41.845192	11.359319	14.705307	70.64755	12.04071	56.700886	97.85185	7.6700163	16.02898
KKLWNSKLARKIRTKGLKYVKNF	20.280989	11.975306	16.056177	45.521385	10.526975	12.749173	58.28197	8.950679	56.160175	102.545006	9.3762455	16.056177
VNWKKVLGKIIKV	8.013465	10.344197	16.145954	21.914042	9.106814	20.616276	16.127802	5.6629477	22.35431	39.89356	9.581334	16.127802
KRRRASPLWKRRRFLSMLKARAKR	18.46961	12.846022	16.142633	46.25832	14.961703	14.376757	71.6956	10.079138	64.32683	92.06326	7.4617033	16.142633
AKKLWNSKLARKIRTKGLKYVKNFAK	20.629602	11.736423	14.113719	45.842617	12.877455	16.24486	67.650604	10.043245	62.080086	99.95304	8.5189085	16.24486
KRFKKFFRKLKKSVKKRVKKFFK	15.885472	7.3743668	15.103186	35.041313	16.247828	16.178675	94.55591	19.39397	42.2761	72.69675	6.500268	16.247828
KLWNSKLARKIRTKGLKYVKNF	18.11517	12.193136	16.31144	43.81443	10.457666	12.167644	52.5706	7.571776	54.19541	98.52386	8.946621	16.31144
LLKIGLKSFARVLKKVL	7.941339	16.379154	21.710775	18.975216	11.83798	9.392171	25.101158	3.1984048	20.34576	32.08852	4.102533	16.379154
KRLKGFAKKLWNSKLARKIRTKGLKYVKNFA	20.665445	12.744085	16.424295	40.556522	11.470124	13.580803	64.27214	12.707397	56.99818	91.42464	8.188311	16.424295
LTKWLGKLGVIL	15.739584	44.89492	52.22397	16.44373	14.580751	10.915978	29.81222	11.462672	18.898895	44.726486	8.237982	16.44373
KRRRASPLWKRRRFLSMLK	17.58899	15.403152	16.483774	69.39235	11.782825	11.3607	61.433727	6.3108435	78.8976	102.50725	9.549796	16.483774
KRFKKFFKKLKNSVKKRVKKFF	16.49554	8.184339	16.332819	36.308613	16.570024	14.741712	89.88356	14.662733	41.36258	68.31456	7.8297434	16.49554
NWKKVLGKIIKVA	10.42192	16.54824	24.175915	31.662464	8.06555	16.532402	17.370134	7.469445	31.088253	50.83206	13.05525	16.54824
KKLWNSKLARKIRTKGLKYVKN	21.06043	13.399648	16.554234	42.44491	10.668601	12.878309	51.469666	8.762368	51.11722	95.06526	8.237997	16.554234
KRRRASPLWKRRRFLSMLKARAKRTGYK	21.268208	15.0738125	16.558725	48.18073	13.486728	13.955742	81.465385	11.930449	70.74855	103.5105	6.526207	16.558725
RKFKWGKLFSTAKKLYKKGKKLSKNKNFKKALK	25.602482	13.59363	16.564106	40.17229	12.518677	14.608218	70.98464	16.06371	58.32848	93.8564	9.123064	16.564106
RRVKRFKKFFMKLKKSVKKRVMKF	17.506338	9.009794	15.052313	47.926537	16.56993	16.298092	91.75719	13.7078	51.320557	85.8813	9.66167	16.56993
KKRRRASPLWKRRRFLSMLKARAK	17.712282	12.381176	16.596178	47.933685	15.228567	13.747728	72.46861	10.275856	65.723526	93.53631	8.147934	16.596178
KFLARLVFRKFILL	8.444241	39.0476	44.787575	16.640598	13.467926	6.760249	34.586876	5.867109	25.034462	48.756096	6.2728043	16.640598
KKRRRASPLWKRRRFLSMLKARAKRTGYK	21.420952	14.435918	16.71361	42.50372	13.681501	14.648054	82.29677	14.25719	65.44955	100.16152	6.268409	16.71361
RKFKWGKLFSAAKKLYKKGKKLSKNKNFKKALK	25.47025	13.146672	16.713842	39.48246	13.120943	15.177121	71.952034	15.071195	57.692474	92.32384	8.973716	16.713842
KNKRFIRNLRSNLYQKIIKSTKSLL	17.199816	14.328382	16.730913	50.524387	12.937289	11.296272	47.542908	5.8331385	56.249023	89.08231	9.081175	16.730913
NWKKILGKIIKVA	9.849493	17.23622	27.85841	28.648212	6.8731713	10.439516	16.741802	6.0204706	28.756683	49.821056	11.457836	16.741802
KWLGKLGVILSHL	13.954779	39.116604	52.85862	16.82493	9.023203	7.7853622	21.10466	6.182293	19.034883	48.62972	6.2344384	16.82493
RLKGFAKKLWNSKLARKIRTKGLKYVKNFA	20.395975	14.407068	16.864487	43.564682	10.945833	12.524841	61.77108	12.031427	60.108044	92.70919	7.9864492	16.864487
RRRASPLWKRRRFLSMLKARAK	16.407412	16.865955	17.285442	61.44098	13.185977	11.706209	61.183014	6.312575	77.69259	91.168304	10.922262	16.865955
RKFKWGKLFSAAKKLYKKGKKLSKNKNFKKALKFGK	25.947561	13.522168	16.889431	37.844204	12.916493	15.401898	72.84267	14.872065	56.713905	92.8582	8.116735	16.889431
RKFKWGKLFSTAKKLYKKGKKLSK	21.672775	15.176288	16.935764	36.043118	10.437315	12.855649	59.01455	13.498082	54.79209	88.140434	7.6298895	16.935764
RKFKWGKLFSAAKKLYKKGKKLSK	21.623514	14.507825	16.950472	35.974277	10.711997	12.977539	60.719444	12.540081	54.616352	88.52875	7.381111	16.950472
KRFKKFFMKLKKSVKKRVM	16.959436	11.497771	16.947727	44.475258	18.448368	15.582266	87.58061	9.9649725	49.93806	79.460434	12.607089	16.959436
KKRRRASPLWKRRRFLSMLK	17.068851	14.313393	16.979204	64.58176	13.313703	12.231405	65.62877	8.272874	76.540436	105.64457	10.571085	16.979204
FIKKLWRSKLAKKLRAKGRELLK	21.303787	12.206396	17.025131	46.791576	16.79652	16.410995	74.90628	9.968571	58.15293	91.625305	7.9033256	17.025131
KKLWNSKLARKIRTKGLKYVKNFAKDML	22.019913	15.474134	17.026333	40.269268	15.461253	16.475002	54.966988	13.251457	55.660534	93.80435	12.215725	17.026333
KRLKGFAKKLWNSKLARKIRTKGLKYV	20.601933	13.014012	17.063608	37.211784	10.458523	12.652662	67.20892	11.147408	53.04775	92.07283	6.8000007	17.063608
KLWNSKLARKIRTKGLKYV	17.07285	13.905037	19.08312	37.387825	9.967431	12.082491	44.259094	8.389545	45.592464	83.06407	8.297705	17.07285
RKFKWGKLFSTAKKLYKKGKKLSKNKNFKKALKFGK	26.422108	14.2187605	17.084888	39.149292	12.734587	15.261892	73.23128	16.170193	58.010326	94.52483	8.577255	17.084888
RRVKRFKKFFMKL	16.252163	16.031609	24.041494	62.79818	10.833388	11.572851	88.70338	17.099127	57.03074	85.71324	11.460495	17.099127
RLKGFAKKLWNSKLARKIRTKGLKYVKN	23.024822	14.442795	17.102581	46.35593	10.736105	13.457399	70.04387	12.36846	61.21825	103.04524	7.536443	17.102581
KKLWNSKLARKIRTKGLKYVKNFAKD	20.523735	14.830823	17.11453	43.753746	13.736961	15.758947	50.50673	12.745144	55.976845	93.23576	12.1629925	17.11453
RRRASPLWKRRRFLSMLKARAKRTGYK	21.002134	16.871708	17.14869	56.920948	12.142234	12.462925	81.462105	8.244757	77.570206	104.282936	6.797386	17.14869
RKFKWGKLFSAAKKLYKKGKKLSKNKNFKKALKF	24.834719	13.144597	17.161648	35.62047	14.215327	15.304131	74.43404	14.11458	54.08252	90.233505	8.708088	17.161648
INLKAIAALVKKVL	13.42892	30.69724	39.20545	17.187004	22.264002	15.00547	25.310268	10.950716	16.645956	33.073418	12.833464	17.187004
KKLWNSKLARKIRTKGLKYVKNFA	19.41251	13.638788	17.188332	42.866493	10.571714	13.005168	52.836334	9.958763	55.308002	95.868576	8.587995	17.188332
RKFKWGKLFSTAKKLYKKGKKLSKNKNFKKALKF	25.212894	13.689273	17.21138	36.85008	13.786947	15.000349	73.92603	15.353923	55.183296	92.06333	9.172136	17.21138
KRFKKFFKKVKKSVKKRLKKIF	15.169932	7.2619085	15.41257	28.837543	20.132572	17.23058	92.139595	15.276996	36.351337	62.532677	7.346709	17.23058
VNWKKILGKIIK	9.853174	12.779161	18.580935	37.02058	8.276893	17.260616	19.168318	7.4060125	35.85644	51.883778	9.599544	17.260616
VNSFKIGGFIKKLWRSKLAKKLRAK	17.27029	13.106502	19.944529	36.4091	12.078653	13.341307	48.41506	5.6936	46.67448	75.58537	5.9267364	17.27029
KKRRRASPLWKRRRFLSMLKARAKR	19.430637	12.518644	17.278698	42.890717	16.959522	15.615488	78.46867	12.295061	60.755836	92.31247	7.5657425	17.278698
RFGSFLKKVWKSKLAKKL	17.360958	16.244944	21.512148	38.882614	8.743451	8.841749	48.634777	7.1495843	50.543297	75.94414	7.6156187	17.360958
RRRASPLWKRRRFLSMLKARAKR	18.967403	16.302597	17.385508	55.4157	14.765477	13.747539	68.419846	7.2341433	72.70094	91.09292	9.21768	17.385508
LNLTKWLGKLGVIL	14.464602	48.667736	52.120575	15.764267	17.426773	11.314139	29.679047	8.991892	18.038464	43.488037	8.816118	17.426773
KWLISSLVAKHL	12.764133	46.933617	52.38853	17.432428	14.046956	10.752358	23.727552	10.301339	20.940395	54.345695	11.353798	17.432428
LKKIWRSKLVKRL	17.433842	12.455286	21.423965	35.51808	15.440094	14.39581	63.874855	11.178526	34.808598	70.29493	8.836129	17.433842
KRFKKFFKKLKNSVKKRVKKFFR	17.167973	8.188732	16.213564	34.60869	17.434206	16.350471	96.65248	19.031082	39.921436	70.26052	6.805522	17.434206
KLWNSKLARKIRTKGLKYVKNFA	17.436636	14.149547	17.679928	40.09399	11.082762	12.593727	46.270565	8.407438	52.624702	89.98469	9.26779	17.436636
KRLKGFAKKLWNSKLARKIRTKGLK	21.908346	12.830716	17.47105	48.36784	9.2746935	13.006688	67.28141	11.148837	60.70862	101.991684	6.6751633	17.47105
KKLWNSKLARKIRTKGLKYV	18.657207	12.766858	17.478338	37.923	9.815264	12.177941	48.219624	9.583787	47.442913	86.80791	7.249054	17.478338
SFLKKVWKSKLAKKL	11.006025	17.479252	19.857107	34.417435	13.18546	12.160383	39.447884	8.933345	31.613865	56.771862	10.227291	17.479252
LKIGLKSFARVLKKIL	9.583205	17.488094	25.548393	19.812105	11.726923	8.868086	25.6156	3.4151158	21.912426	35.40987	4.837043	17.488094
KNKRFIRNLRSNLYQKIIKSTKSL	18.235256	14.948381	17.529728	51.812325	12.662195	11.340286	47.84081	6.3801355	57.58303	89.60725	9.403799	17.529728
RKFKWGKLFSTAKKLYKKGKKLSKNKNFKK	28.278402	14.782277	17.564064	42.659664	12.107288	14.774086	75.53621	16.8583	61.642548	98.06699	8.394986	17.564064
VNSFKIGGFIKKLWRSKLAKKL	17.565348	16.747602	25.727932	34.318264	13.004214	12.181738	42.03122	4.7467527	41.353184	69.32472	6.9048715	17.565348
FLKKIWRSKLVKRLRSK	16.016975	12.933447	17.58164	42.899124	18.489973	16.71144	62.50594	7.41739	45.958366	72.03444	9.759456	17.58164
RLKGFAKKLWNSKLARKIRTKGLKYVKNFAKD	24.384945	16.650349	17.583954	43.109562	14.504552	17.457117	63.288727	17.497778	61.75163	92.56584	11.58723	17.583954
LLKIGLKSFARVLKKIL	7.9235663	17.586246	24.412853	17.978136	12.198969	8.896391	24.095291	2.362847	19.744043	33.735065	3.9079823	17.586246
RLKGFAKKLWNSKLARKIRTKGLKYVKNF	21.267818	14.927185	17.611607	45.876488	11.433656	13.414165	66.75566	11.207979	61.78615	101.11238	8.228769	17.611607
KKLWRSKLAKKLRAKGRELLK	23.162823	14.390932	17.62784	55.445152	12.388758	15.2022505	70.83663	12.669894	66.3553	106.47697	10.098352	17.62784
KRLKGFAKKLWNSKLARKIRTKGLKY	22.31845	14.04447	17.657812	39.95121	9.867569	12.532877	72.5093	10.7578125	56.042866	98.91106	6.064212	17.657812
RKFKWGKLFSTAKKLYKKGKKLSKNKNFK	27.404919	14.862864	17.663057	43.315376	11.701357	13.973885	74.803665	16.253635	61.741356	97.66604	8.128867	17.663057
ARKFKWGKLFSAAKKLYKKGKKLSK	24.292618	15.4414425	16.71839	34.530434	15.523741	17.676796	65.979996	14.932451	54.814186	80.67643	8.400781	17.676796
KKRRRASPLWKRRRFLSMLKAR	17.682684	14.555211	18.684956	47.45939	17.329123	15.015302	69.8007	10.986124	64.4107	93.729904	9.807173	17.682684
AKKLWNSKLARKIRTKGLKYVK	21.217236	13.222569	15.220009	42.88723	13.708066	17.683735	61.72895	10.735868	57.927788	94.5476	9.187269	17.683735
FLKKIWRSKLVKRLRSKGKQLL	21.655376	12.272907	17.708496	37.798313	17.298416	16.749218	65.29101	8.924246	46.933224	73.69359	8.280549	17.708496
KLWNSKLARKIRTKGLKYVKNFAKD	18.353313	15.207657	17.709873	42.45794	14.042587	15.707235	46.341682	11.0205555	54.973503	91.14415	12.605357	17.709873
IKKLWRSKLAKKLRAKGRELLK	24.785786	14.137808	17.711084	50.567535	15.725851	17.302631	77.53782	12.077005	60.088234	100.833374	9.400034	17.711084
RKFKWGKLFSAAKKLYKKGKKLSKNKNFKKALKFG	26.593914	14.108563	17.721989	35.77448	13.126268	14.97054	74.25321	15.95648	55.441723	91.98182	8.036734	17.721989
KLWNSKLARKIRTKGLKYVKNFAKDML	20.437664	16.309858	17.7775	39.127037	15.290202	15.745114	50.54572	11.280751	54.479034	92.79284	12.583059	17.7775
RKFKWGKLFSTAKKLYKKGKKLSKNKNFKKALKFG	27.011883	14.734937	17.84661	36.663757	12.887825	14.791829	74.47784	17.15596	56.363453	93.58138	8.415245	17.84661
FIKKLWRSKLAKKLRAK	15.497409	13.428551	19.681236	45.858135	17.855297	17.029697	62.701794	7.342635	50.257748	79.86352	11.034964	17.855297
KRFKKFFRKLKKSVKKRVKKFFKK	17.710232	7.4966645	15.381758	34.911037	17.5294	17.856453	100.17659	21.154799	42.323452	73.49741	6.2101493	17.856453
GFLKKIWRSKLVKRLR	17.85985	16.984537	27.805191	52.64753	16.445042	15.729487	69.39495	8.644067	57.484497	82.88299	12.291167	17.85985
KLKSILGKLGVIL	12.655188	28.009155	39.301888	20.556934	9.89419	7.7986627	20.226484	7.1037965	17.873219	39.316967	6.886373	17.873219
FIKKLWRSKLAKKL	16.231176	17.873703	29.001541	32.65821	17.445704	14.032967	59.42138	9.845995	34.48984	67.80917	9.920252	17.873703
NLTKWLGKLGVIL	16.419363	45.902485	52.993	17.885677	14.432213	11.498629	27.521795	9.871832	20.193043	50.355385	8.297979	17.885677
KRLKGFAKKLWNSKLARKIRTKGLKYVKNFAKD	24.390066	14.030116	16.47204	40.581116	14.573062	17.902288	65.35991	17.624697	58.46414	90.17275	11.08156	17.902288
RKFKWGKLFSAAKKLYKKGKKLSKNKNFKK	28.903934	14.368761	17.905521	42.964554	12.95932	15.562383	78.29205	16.131441	61.757965	97.01991	8.471818	17.905521
KLLKIGLKSFARVLKKILPK	20.088459	16.92683	17.912626	61.503777	16.089119	17.154324	37.795532	4.146824	52.933918	68.52786	8.450677	17.912626
RKFKWGKLFSAAKKLYKKGKKLSKNKNFK	27.7532	14.374697	17.927107	43.63473	12.340002	14.50215	77.47441	15.325409	61.96244	96.77308	8.097537	17.927107
KLGSFLKKAWKSKLAKKLRAK	22.269356	13.7519045	17.336224	44.668526	14.614294	17.932571	52.678112	11.527981	57.443565	81.24267	10.829049	17.932571
RGLAKLLKIGLKSFARVLKK	14.849665	17.938734	22.919239	65.18913	13.657623	15.112689	46.68896	6.571874	69.18663	77.23976	12.07527	17.938734
LTKWLGKLGVILSHL	18.582523	51.437927	54.875374	15.952147	15.612665	11.650457	28.457006	8.379537	17.94389	44.329105	6.3646207	17.94389
KRFIRNLRSNLYQKIIKSTKSLLDLREK	17.922768	17.851198	17.948315	58.87624	18.954205	15.739286	52.28286	7.93601	66.18435	91.19714	13.595634	17.948315
IFKAIWSGIKSLF	17.981384	104.605774	105.363304	9.156632	22.941936	11.342178	30.136526	8.832598	14.273172	45.90281	9.647163	17.981384
RKFKWGKLFSTAKKLYKKGKKLSKNKNFKKAL	26.5023	14.575816	18.01121	37.130367	11.793572	13.322154	70.561646	16.702175	55.199135	92.60385	8.817196	18.01121
KLKKLRKWIYRI	18.01833	13.388649	22.522375	59.818626	13.736117	16.385841	76.74657	12.884399	52.16207	95.47449	9.873876	18.01833
LKKIWRSKLVKRLRSKGKQLL	25.011478	13.059817	18.072643	38.985546	15.460991	17.18043	65.33435	10.454798	46.995888	80.84009	7.9661384	18.072643
RKFKWGKLFSAAKKLYKKGKKLSKNKNFKKAL	26.284866	14.019099	18.096611	36.2046	12.212712	13.6021595	71.44783	15.66586	54.393597	91.087776	8.518952	18.096611
SFKRLKGFAKKLWNSKLARKIRTKGLKYVK	23.840147	12.321751	16.394196	38.248516	15.325516	18.109394	81.18678	14.439105	57.00602	92.427795	7.7326074	18.109394
KRRRASPLWKRRRFLSMLKARAKRTGYKG	22.449638	16.687756	18.12397	45.51264	14.217894	14.583064	81.889854	12.72304	69.58535	100.650024	6.572782	18.12397
KLWNSKLARKIRTKGLKYVKN	19.015692	14.854752	18.129093	42.561275	10.800753	12.839015	46.573875	7.526067	50.050957	91.24251	10.01943	18.129093
RFGSFLKKVWKSKLAKKLRSK	20.935778	14.545769	18.136307	47.913513	11.445884	13.359894	59.67567	9.080004	62.003593	89.86475	9.059703	18.136307
SRFILWIKRIMRL	16.026663	40.54059	54.868652	18.139103	12.572872	8.26853	38.245293	6.292592	25.604282	65.119705	6.2649617	18.139103
KLKSILGKLGVILSHL	12.71204	29.588898	37.411465	18.715471	8.477199	7.060866	18.675766	5.862855	18.14801	40.355858	5.226327	18.14801
RGLAKLLKIGLKSFARVLKKI	15.937256	18.149296	27.80048	52.930164	17.28664	17.053535	48.77877	5.506007	59.91098	72.49734	11.441969	18.149296
RFKKFFKKLKNSVKKRVKKFF	18.16193	11.037859	20.229795	49.664146	15.623701	13.947235	87.57257	13.359022	53.543255	78.41835	10.617895	18.16193
ARKFKWGKLFSAAKKLYKKGKKLSKNK	28.005726	16.141861	17.640436	38.919044	15.85578	18.18545	73.71655	16.357533	58.679108	87.62095	8.570734	18.18545
KRFKKFFMKLKKSVKKRVMK	18.187971	9.644665	14.798633	49.463066	18.765089	16.366848	95.97542	11.025189	53.09385	85.17958	12.071161	18.187971
RFKKFFRKLKKSVKKRVKKFFK	17.536652	9.896044	18.236195	45.21366	15.947107	15.852572	92.287834	18.210552	51.848137	79.3632	9.210666	18.210552
LWNSKLARKIRTKGLKYVK	18.708227	15.96932	18.222582	49.211903	11.721964	14.870508	51.948475	7.32199	55.977028	85.08327	9.2770405	18.222582
FLKKIWRSKLVKRLRSKGKQL	23.181149	12.442207	18.270016	40.632626	16.803022	16.748497	66.70799	9.823575	48.52449	76.21611	8.470147	18.270016
AKKLWNSKLARKIRTKGLKYVKNF	24.016298	14.204442	17.5081	42.740425	15.164259	18.285547	68.31127	10.587282	58.2299	96.71825	10.127068	18.285547
KKLWNSKLARKIRTKGLKYVKNFAKDMLS	22.15163	15.183939	16.965046	40.846363	17.041866	18.28915	52.643055	12.411375	55.96319	91.22614	14.49671	18.28915
SRFILWIKRIMRLKL	14.391681	37.001476	47.61816	18.299595	11.593897	7.614405	38.323772	4.3341575	26.773472	68.306206	5.059343	18.299595
KGFAKKLWNSKLARKIRTKGLKYVKNFAK	25.385868	13.083176	16.881268	35.57057	15.274861	18.30569	68.74727	15.998388	55.291237	87.359055	8.160654	18.30569
RVKRFKKFFKKLKNSVKKRVKKFF	20.665201	10.647864	18.306183	49.406548	15.82773	16.08995	93.25708	17.659922	53.51272	81.93141	9.08258	18.306183
KNKRFIRNLRSNLYQKIIKSTKSLLDLREK	21.07339	16.229267	16.846241	52.727375	18.334421	17.202105	52.88114	9.774727	62.011513	88.7719	12.33434	18.334421
GFLKKIWRSKLVKRL	17.795765	18.357067	31.80041	41.271145	13.448749	12.286905	59.156105	7.908452	45.61651	72.50513	9.837481	18.357067
KKMWKSKLAKKLRAKGKQMLK	30.98267	13.624575	18.365208	56.711407	14.264448	16.10928	75.98451	13.323972	70.298996	103.14089	13.17229	18.365208
SFKRLKGFAKKLWNSKLARKIRTKGLK	24.37276	12.324426	18.37154	43.068073	12.925795	15.591121	79.1444	13.233049	56.586266	93.99931	6.721434	18.37154
KRRRASPLWKRRRFLSMLKA	18.064293	18.376617	20.130226	58.4492	15.455602	13.102434	60.41442	9.482219	75.24048	92.670166	11.353342	18.376617
RGWLGKLGKGLKKVGKKFVKKMSSAMK	23.909172	14.356418	18.38844	45.132423	14.245583	18.186176	59.657085	11.767836	61.90708	87.98474	10.334696	18.38844
VNSFRLGGFLKKIWRSKLVKRLRSK	18.390251	17.174335	21.050972	42.7096	10.950354	11.016481	54.23269	5.29618	54.168907	88.782	6.2573957	18.390251
VNWKKVLGKIIK	12.07252	13.92671	18.4047	38.65085	11.052752	28.518204	21.529043	10.009346	37.516796	51.69677	11.098429	18.4047
RGLAKLLKIGLKSFARVLKKIL	14.515701	18.407658	27.142511	45.20224	15.743991	14.649745	45.299545	4.9699845	55.734406	67.768936	10.1977	18.407658
ARKFKWGKLFSAAKKLYKKGKKLSKNKNFKKAL	28.663242	14.774533	17.876835	33.652576	16.30286	18.421352	75.753	17.07192	53.234295	83.51011	8.89513	18.421352
FLKKIWRSKLVKRLR	12.688492	11.741289	18.91277	43.001152	18.438715	14.744838	78.21195	7.908394	43.23345	72.365555	9.949114	18.438715
FLGALLKIGAKLL	18.455597	66.674904	86.50854	7.233264	22.477541	10.021971	40.369072	6.0077453	8.6434	33.42493	4.938177	18.455597
RKFKWGKLFSAAKKLYKKGKKLSKNK	26.943594	15.700457	18.461693	42.392403	11.578807	13.786764	71.69722	14.148886	60.394264	96.53175	8.0556965	18.461693
RKFKWGKLFSTAKKLYKKGKKLSKNK	27.429972	16.495153	18.47298	42.296295	11.532228	13.957186	70.208824	15.785639	60.568684	97.22594	8.292471	18.47298
GFLKKIWRSKLVKRLRSK	18.478943	15.495996	22.167414	53.873676	15.6930895	16.574224	60.349632	7.518523	61.05594	82.96437	12.466674	18.478943
KLWNSKLARKIRTKGLKYVKNFAKDMLS	21.097607	17.191494	17.949726	41.262566	18.0012	18.505955	49.7904	11.0946245	57.293457	90.53921	16.3196	18.505955
ARKFKWGKLFSTAKKLYKKGKKLSK	25.104233	16.45037	17.201265	35.055626	16.020824	18.521585	65.440155	16.892452	55.72274	80.756744	9.24334	18.521585
WKKILGKIIKVVK	16.421398	18.522694	27.298717	53.426533	11.09091	15.690569	27.015873	7.55345	50.60907	62.3991	12.994189	18.522694
RFGSFLKKVWKSKLAKKLRSKGKQLLK	27.837439	15.058093	18.523733	48.684532	12.2218685	15.419774	76.29274	11.850393	64.62343	98.34248	7.9197884	18.523733
KRRRASPLWKRRRFLSMLKARA	17.890621	18.524189	21.169653	51.051495	17.1342	14.21153	64.33251	10.126188	69.659454	89.461426	11.360702	18.524189
RFKKFFRKLKKSVKKRVKKF	18.545227	9.630697	19.551075	43.37821	17.732618	17.050156	94.77143	17.745197	49.30534	77.11354	8.992884	18.545227
KRVKRFKKFFKKLKNSVKKRVKKFF	19.715166	9.160565	16.115475	41.77088	17.542416	18.58369	93.09803	18.470911	45.633686	76.99042	7.6163073	18.58369
KRLKGFAKKLWNSKLARKIRTK	20.882097	13.342463	18.590084	51.195477	11.464315	15.683973	62.21944	11.571009	60.473785	98.23504	10.109103	18.590084
RKFKWGKLFSTAKKLYKKGKKLS	21.92101	16.83576	18.600536	35.43673	10.5989895	12.162975	57.52404	12.572689	54.394096	87.6129	8.4392	18.600536
SFKRLKGFAKKLWNSKLARKIRTKGLKYV	24.205746	13.607698	18.632275	33.007015	15.175809	17.381126	77.55782	14.920729	51.34025	87.2819	7.6535783	18.632275
RFKKFFKKLKNSVKKRVKKFFR	18.64359	10.78907	19.608585	47.226974	16.453264	15.3174305	94.35456	17.96694	50.524406	78.33496	9.294194	18.64359
RKFKWGKLFSAAKKLYKKGKKLS	22.242197	16.101284	18.647833	34.95614	10.912653	12.274185	58.85893	11.803286	53.736908	87.40448	7.853498	18.647833
RKFKWGKLFSAAKKLYKKGKKLSKNKNFKKALKFGKQLAK	31.241867	15.124204	18.140774	39.012417	14.51456	17.032705	73.71098	18.653635	60.198315	91.96104	9.323628	18.653635
RRASPLWKRRRFLSMLKARAK	17.583096	18.667517	19.332119	64.70232	13.900869	12.477103	63.01419	6.2851486	79.34548	92.8149	12.924495	18.667517
KLGSFLKKAWKSKLAKKL	18.688261	15.024506	18.972042	33.45398	10.558702	11.845438	40.007114	8.412785	40.910957	66.15241	7.2586493	18.688261
RRRASPLWKRRRFLSMLKAR	17.814312	18.787603	18.688757	62.13514	14.228358	12.395172	62.88152	6.126775	77.33835	94.74001	10.031253	18.688757
SFKRLKGFAKKLWNSKLARKIRTKGLKYVKNFAK	23.525166	12.22843	16.202353	38.832024	15.302699	18.708944	77.50364	14.184801	57.239494	92.17853	8.544811	18.708944
RGLAKLLKIGLKSFARVLK	13.5722	18.75491	23.361359	62.708233	12.321738	13.541498	41.129448	5.4866858	66.15275	72.198074	11.233936	18.75491
RKFKWGKLFSAAKKLYKK	18.757664	18.53648	21.196447	49.560623	8.170938	9.506662	51.903435	9.318421	65.02217	92.28621	9.486084	18.757664
RKFKWGKLFSAAKKLYKKGKKLSKNKNFKKA	28.984146	14.818285	18.775295	38.043533	13.241252	15.218259	73.775345	18.009653	56.969013	91.30725	9.130267	18.775295
VKNKRFIRNLRSNLYQKIIKSTKSLL	18.797682	17.333492	18.44086	50.06653	18.842081	15.907845	50.01214	8.281466	56.593433	84.40765	12.290738	18.797682
RGLAKLLKIGLKSFARVLKKVL	14.439766	18.804409	26.529903	47.00183	16.54662	15.27177	46.088715	5.870478	57.36018	66.013954	11.619457	18.804409
KLLKIGLKSFARVLKKILPKAAKAGKSLAKSL	16.85315	14.3990965	17.319939	36.366833	18.804653	18.81375	40.04221	6.0646944	43.326916	65.94158	8.568538	18.804653
KRFKKFFMKLKKSVKKRVMKFFKKPMVIGV	26.16427	13.73205	18.26752	41.565056	18.807774	16.291906	85.655975	10.3783245	52.008392	88.235825	8.548412	18.807774
RVKRFKKFFRKLKKSVKKRVKKFF	18.818798	10.118017	18.161669	44.724266	16.030087	16.438185	93.57866	20.073898	50.207993	79.15932	8.432094	18.818798
KRFKKFFRKLKKSVKKRVKKF	17.060278	7.671177	16.495361	32.715065	18.84678	17.835178	96.727036	19.121113	39.10287	68.42365	6.9117136	18.84678
KRFKKFFKKLKNSVKKRVKKF	19.48469	8.7177305	17.255772	40.02857	18.846985	17.380312	94.48421	17.573513	43.37172	69.79707	8.476187	18.846985
WNSKLARKIRTKGLKYVKNFAK	18.85597	16.488646	19.580204	53.755627	13.022176	15.591062	56.82202	9.357262	65.0295	94.91539	11.076782	18.85597
RKAKGFLKKIWKSKIARRLREKGMKALK	28.212652	13.7124815	18.870361	53.52287	11.109981	14.688924	78.830345	13.269846	70.25115	98.66563	7.627832	18.870361
KKRRRASPLWKRRRFLSMLKA	18.88007	17.670294	21.123264	52.91665	17.212795	14.334355	65.35068	11.925641	70.85553	93.27596	11.84399	18.88007
KKRRRASPLWKRRRFLSMLKARAKRTGYKG	23.115557	16.183691	18.90009	40.227467	15.086604	15.601797	85.43104	15.70928	63.968555	97.004654	6.652443	18.90009
RLKGFAKKLWNSKLARKIRTKGLKYV	22.185291	14.63193	18.907623	41.803917	10.36256	12.34495	67.5067	11.549394	58.134483	96.531265	6.8771133	18.907623
KKFFMKLKKSVKKRVMKFF	17.69727	13.275724	18.91564	55.45872	20.121977	15.391945	80.109314	8.168683	59.54116	80.57867	14.730928	18.91564
LRFKWKKVLHKVGHVAGKIAIGAASNIAAK	15.243403	18.924852	21.136948	38.12178	8.152444	8.095563	41.91764	5.6161814	47.00952	78.18855	7.071543	18.924852
KRFKKFFKKLKNSVKKRVKKFFRKPRVIGVTF	21.210236	11.288234	18.949871	34.702965	16.423033	16.84808	87.968895	17.97146	41.473312	75.76827	5.330016	18.949871
KKIWRSKLVKRLRSKGKQLLK	29.362263	14.080251	18.95452	51.308178	13.350531	17.004894	69.79683	12.808751	61.92162	99.025925	10.45191	18.95452
LKKMWKSKLAKKLRAKGKQML	30.506153	14.036749	18.532454	49.877007	18.058071	18.985346	80.5582	13.072818	59.858044	93.017586	11.949659	18.985346
KRFIRNLRSNLYQKIIKSTKSLLDLREKI	18.19336	17.713919	18.987453	57.164772	21.852707	17.990372	50.540215	8.263613	64.285934	88.197975	16.434202	18.987453
KRFIRNLRSNLYQKIIKSTKSLLDLREKITK	19.005522	17.792425	18.238125	57.411774	20.785742	18.246916	52.787224	8.86432	65.01434	89.76285	14.194441	19.005522
FLKKIWRSKLVKRLRS	17.308128	18.37674	23.300543	44.204044	19.007185	15.195768	61.37397	8.914875	45.59475	72.009834	10.75466	19.007185
VNSFKIGGFIKKLWRSKLAKK	19.013905	18.058216	24.474415	43.088528	12.935306	14.593672	41.36559	5.780407	48.21592	72.911545	8.348265	19.013905
RFKKFFKKVKKSVKKRLKKIF	17.478436	9.818022	19.30054	41.371487	19.015427	16.850895	88.91525	13.726061	48.191402	72.1797	9.45574	19.015427
KRFKKFFKKLKNNVKKRVKKFF	17.747461	8.683428	19.019499	36.68336	17.249609	15.57987	103.511765	19.167826	40.708	71.05016	7.996913	19.019499
FWSFLVKAASKIL	19.02739	88.02901	82.159225	15.159291	24.292854	12.969175	30.806814	9.415977	18.26428	46.012043	13.822764	19.02739
RVKRFKKFFMKLKKSVKKRVMK	22.49621	12.357188	17.807154	56.570423	19.009161	19.029697	95.522995	17.215153	60.20586	94.94614	14.109044	19.029697
RFKKFFRKLKKSVKKRVKKFFKK	19.033876	9.634772	18.088795	43.833977	17.039707	17.37011	96.05432	20.13142	50.68492	78.98262	8.428396	19.033876
KNKRFIRNLRSNLYQKIIKSTKSLLDLR	18.764486	18.053448	19.15224	51.440575	19.049818	16.94525	50.96142	9.791684	59.32235	86.143745	13.888127	19.049818
KLGSFLKKAWKSKLAKKLR	23.117184	14.250325	19.051374	42.000168	14.193632	16.77311	56.546722	10.6888075	51.523907	81.0301	8.81176	19.051374
SFKRLKGFAKKLWNSKLARKIRTKGLKYVKNFA	26.197887	14.3133545	18.884106	36.147476	16.305729	19.059275	76.3282	16.583042	55.766865	88.58081	9.987566	19.059275
RKFKWGKLFSTAKKLYKKGKKLSKNKNFKKA	28.733484	15.112867	18.356123	38.001335	12.589201	14.636782	72.23524	19.062075	57.13225	92.11934	9.034773	19.062075
KRFKKFFKKVKKSVKKRLKKIFK	16.52166	7.518856	14.980589	33.162228	19.362656	17.96082	93.53416	19.062128	40.43073	67.852844	7.243285	19.062128
RFKKFFMKLKKSVKKRVMK	21.36111	12.4046955	18.483093	61.511116	19.065756	16.816082	95.78346	10.7331915	63.742603	91.63077	14.487157	19.065756
NSFRLGGFLKKIWRSKLVKRLRSK	19.072002	17.056787	22.867714	46.512314	9.369831	10.661586	53.7836	5.327592	58.48432	94.52341	6.3354044	19.072002
KRFKKFFMKLKKSVKKRVMKFFKKPMVIG	28.550777	12.981079	17.288345	43.18669	19.08249	16.827915	93.94475	10.72958	53.74806	90.29437	7.861005	19.08249
ARKFKWGKLFSTAKKLYKKGKKLSKNK	29.011557	16.922012	17.890509	39.26736	16.343586	19.095844	73.59401	18.617695	59.550007	86.67314	9.125311	19.095844
KLLKIGLKSFARVLKKILPKAAKAGKSL	19.599878	15.639285	18.936266	40.781883	18.4172	19.107853	41.648045	6.7111864	44.413857	66.95752	8.264746	19.107853
RFKKFFKKLKNSVKKRVKKFFRK	20.811192	10.504232	18.840246	50.012924	16.330719	16.11956	95.816414	19.111446	53.32325	79.647545	9.287401	19.111446
LKKIWRSKLVKRLR	19.151876	13.320422	21.002436	48.06902	17.863194	17.358753	79.34172	12.340345	46.63427	84.24789	11.251232	19.151876
KRFKKFFKKLKNSVKKRVKKFFRKPRVIGVTFPF	22.11764	12.03276	19.178898	36.642128	17.15318	17.750795	89.449356	17.80222	43.149452	78.3959	5.6691103	19.178898
SFIKRMWRSKLAKKLRAK	19.183842	17.487865	23.709576	46.16415	14.807813	13.638499	66.11477	7.621174	54.301292	92.11056	11.556389	19.183842
KRRRASPLWKRRRFLSMLKARAKRTGYKGI	23.992258	17.066666	19.193485	45.47411	15.648041	16.69274	80.14176	12.764967	67.97841	97.99232	7.0498266	19.193485
LKIGLKSFARVLKKVL	11.000243	19.19444	25.274454	22.625399	13.02917	10.701885	29.200699	5.909695	24.88786	35.853012	5.9467177	19.19444
KRFKKFFRKLKKSVKKRVKKFFKKPRVIGVTIPF	21.379578	11.11194	18.627832	33.222965	18.183012	19.213135	93.69802	17.447887	40.84362	75.984604	5.146703	19.213135
KKFFMKLKKSVKKRVMKF	19.224792	12.297525	18.198212	58.046913	21.072588	17.044651	83.013985	8.524959	59.015186	80.33859	14.326549	19.224792
FKRLKGFAKKLWNSKLARKIRTKGLKYVK	24.401453	12.459973	16.857769	40.831646	17.347935	19.240704	92.78899	15.54203	59.828117	93.57533	7.9391556	19.240704
FRLGGFLKKIWRSKLVKRLRS	18.867126	19.244526	26.620434	43.814014	14.30443	12.486856	67.21779	5.196413	58.138836	87.47287	8.918124	19.244526
KWGKLFSAAKKLYKKGKKLSKNKNFKKAL	29.446865	15.756531	19.244772	31.167477	16.498066	18.42461	62.30647	14.072876	50.54182	77.90038	9.1838875	19.244772
KRFKKFFKKLKNNVKKRVKKFFR	18.839685	8.720031	19.251375	34.19671	18.735447	17.809849	112.71904	25.558414	38.413322	72.413795	6.619226	19.251375
RRRASPLWKRRRFLSMLKARAKRTGYKG	22.66615	19.262745	19.124748	54.78109	13.431978	13.58832	81.230675	9.578835	77.43423	102.86686	7.330616	19.262745
RKFKWGKLFSAAKKLYKKGKKLSKNKNFKKALKFGKQLAKNL	31.472668	16.291935	19.273159	39.249256	15.208748	17.049377	74.29363	17.815372	58.936836	90.80412	10.226499	19.273159
IKKLWRSKLAKKLRAKGRELL	23.107649	14.571643	19.27613	42.200974	14.014257	14.368199	69.11625	10.871823	50.528374	88.48445	7.2262964	19.27613
KNKRFIRNLRSNLYQKIIKSTKS	19.08603	19.27702	21.226841	56.98924	13.958519	12.300898	50.242565	7.769719	62.562584	95.92947	10.461941	19.27702
KLLKIGLKSFARVLKKVLPK	20.6551	16.929802	17.212688	61.519737	17.371748	19.287367	40.450985	4.955016	52.292805	65.94125	9.23198	19.287367
RRASPLWKRRRFLSMLKARAKRTGYK	23.099073	18.932571	19.289646	59.120647	12.8621855	13.473099	86.89392	8.223728	78.58122	105.89569	7.687303	19.289646
VNSFRFGSFLKKVWKSKLAKKLRSK	21.591427	17.068853	19.29656	38.864513	11.631393	12.561407	51.94143	8.387981	51.733948	80.33364	7.4834647	19.29656
RLKGFAKKLWNSKLARKIRTKGLK	23.990574	14.982561	19.308865	53.504738	9.142968	11.916179	67.74855	11.994973	66.36531	105.4882	6.900335	19.308865
RFKKFFKKVKKSVKKRLKKIFK	19.983885	10.999647	19.31889	47.253017	19.289196	18.545025	92.01628	17.791605	52.72462	76.450516	10.414455	19.31889
RLGGFLKKIWRSKLVKRLRS	19.330748	16.697973	22.068604	48.147366	9.763646	11.556822	55.692677	5.9159236	59.671654	94.00912	8.186941	19.330748
KWGKLFSTAKKLYKKGKKLSKNKNFKKAL	29.901941	16.501883	19.345598	31.729664	15.35641	17.650265	60.25528	14.871099	51.412525	79.758446	9.119729	19.345598
RVKRFKKFFRKLKKSVKKRVKKFFK	19.374363	9.807315	17.230806	47.769253	15.003682	16.492468	97.39933	23.299213	53.19347	84.0634	7.6098394	19.374363
KKRRRASPLWKRRRFLSMLKARAKRTGYKGI	23.66949	15.954298	19.393997	40.15957	15.377004	16.71885	82.801315	14.909297	62.79897	95.16196	6.8304243	19.393997
ARKFKWGKLFSTAKKLYKKGKKLSKNKNFKKAL	29.895544	15.85182	18.55869	35.03029	16.823957	19.252	76.35637	19.404308	54.847206	83.764725	9.616091	19.404308
SFKRLKGFAKKLWNSKLARKIRTK	24.02224	12.198607	19.406683	44.863777	15.682681	18.535072	74.568665	13.246785	55.988655	92.93503	8.685175	19.406683
KLWRSKLAKKLRAKGRELLK	21.137693	15.837132	19.415068	63.05237	13.684999	15.390828	70.18373	11.5071	71.132614	106.99779	13.554486	19.415068
RFKKFFMKLKKSVKKRVM	19.431017	15.019193	21.627834	56.007347	18.194363	15.372438	84.686935	9.536681	60.570324	89.84882	15.704814	19.431017
RRVKRFKKFFRKLKKSVKKRVKKFF	19.44115	9.664353	17.745844	42.263268	16.409023	17.379614	94.8523	21.919285	46.769245	77.09301	6.9048014	19.44115
KRFKKFFMKLKKSVKKRVMKFFKKPMVIGVTFP	28.434439	16.348553	19.434036	48.49536	19.44124	18.08729	87.09162	11.465039	59.146282	91.82185	10.05298	19.44124
NWKKILGKIIKV	15.326444	19.456013	32.027294	41.867043	10.1100445	13.358337	23.903385	9.487101	41.298218	59.674652	15.772082	19.456013
RRVKRFKKFFRKLKKSVKKRVKKFFK	19.469374	9.541876	16.741056	47.834026	14.830673	16.679722	95.39509	23.12814	52.10426	83.79306	6.6689477	19.469374
RGLAKLLKIGLKSFARVLKKV	15.931269	19.475115	27.7559	55.9203	17.086674	17.029774	48.412106	7.9597273	62.68931	70.63657	14.129873	19.475115
KKRRRASPLWKRRRFLSMLKARAKRTGYKGIA	22.933056	16.387798	19.492569	39.116783	15.461388	16.344006	80.828476	14.764692	62.46238	94.45551	6.8705573	19.492569
KRFKKFFKKLKNSVKKRAKKFFKKPRVIGVSIPF	22.624891	11.082563	18.095581	36.70661	18.717264	19.499218	90.295815	16.226566	45.082302	76.7837	5.8246336	19.499218
KLKKLRKWIYRIVNTI	17.839315	19.500813	26.769207	50.99163	11.41088	11.4514	54.09646	8.077991	46.75657	91.53234	10.374684	19.500813
KKLWNSKLARKIRTKGLKYVKNFAKDMLSE	24.017126	15.642075	16.581768	44.496147	17.67233	19.505608	54.248516	13.702832	59.762596	93.65809	15.36144	19.505608
KIWRSKLVKRLRSKGKQLLK	25.642544	14.649806	19.512157	56.49285	13.13783	15.573023	63.877968	10.882793	63.263184	98.141716	12.355463	19.512157
RKFKWGKLFSTAKKLYKKGKKLSKNKNFKKALKFGKQLAKNL	31.543386	17.054665	19.51845	40.484993	14.946828	16.832123	72.921616	19.028154	59.88305	91.80873	10.966028	19.51845
GFLKKIWRSKLVKRLRSKGKQLLK	24.683537	13.444608	19.548975	50.68786	15.578572	18.730959	70.83934	11.500082	63.92383	88.877495	9.831098	19.548975
PRRVKRFKKFFMKLKKSVKKRVMKFFK	18.60999	9.823082	15.433851	58.418274	19.788647	19.556385	91.50148	13.134755	65.34533	79.80924	9.140755	19.556385
IWSAIWSGIKGL	19.556913	92.98745	92.76074	8.370783	20.453102	12.3119955	23.808445	16.864017	11.462687	42.870537	9.403105	19.556913
RVKRFKKFFKKVKKSVKKRLKKIF	20.823032	9.9962015	17.810589	42.51861	19.195623	19.144978	93.5702	19.559296	48.204113	74.79238	8.587992	19.559296
KKLWNSKLARKIRTKGLKY	22.053183	15.579961	19.566244	44.210358	9.717644	12.525724	52.38554	9.016291	52.45587	97.75957	6.982862	19.566244
RVKRFKKFFKKLKNSVKKRAKKFF	23.972294	11.785421	19.574596	53.839043	16.47393	17.119844	94.983955	19.523823	60.06423	84.44438	10.014904	19.574596
KVWLVPLKKFFSKAKLL	9.990668	38.481647	30.95429	19.584946	10.163432	7.822403	23.52723	3.40764	24.679295	51.102516	7.514451	19.584946
RKFKWGKLFSTAKKLYKKGKKL	21.381353	16.23941	19.585169	36.35471	8.489528	9.682834	58.549446	12.020093	53.921185	89.274445	7.263457	19.585169
FKRLKGFAKKLWNSKLARKIRTKGLKYV	25.058197	14.401195	19.586103	34.88012	17.154043	18.20507	85.5439	15.469152	53.923023	87.50866	7.935894	19.586103
RKFKWGKLFSAAKKLYKKGKKLSKNKNFKKALKFGKQLA	32.270657	15.830339	19.463942	37.67701	14.405894	16.49595	72.36333	19.59079	58.715393	89.39035	9.74079	19.59079
KLLKIGLKSFARVLKKILPKA	18.201921	19.593357	22.863478	49.253033	18.252512	16.454739	35.605564	6.200667	46.94575	62.09559	10.970739	19.593357
LRFKWKKVLHKVGHVAGKI	19.594395	19.03072	24.981762	56.753326	6.999933	7.8517885	56.79533	7.1892457	60.30067	90.942566	8.332367	19.594395
SFRLGGFLKKIWRSKLVKRLRSK	19.596058	17.631653	23.835596	45.51095	12.600493	13.123476	60.793896	6.25365	59.797222	89.16072	8.255864	19.596058
NKRFIRNLRSNLYQKIIKSTKSLLDLREK	22.232555	18.904783	19.602674	52.17746	19.073149	17.73527	55.01322	9.1854105	62.695282	91.419975	11.790579	19.602674
KFLARLVFRKFIL	8.189932	34.730347	42.695312	19.608719	12.137002	6.619601	36.1566	5.8447337	26.91225	51.44568	7.405238	19.608719
KRFKKFFKKLKNSVKKRAKKFFKKPKVIGVTF	24.322319	11.409607	18.961046	36.861317	19.003527	19.612158	92.0256	18.106716	45.498276	75.74327	6.088396	19.612158
KFSVFSKILRSIAKVF	9.470653	31.811954	41.02472	19.618229	14.281217	8.907038	29.078308	5.252556	26.482433	46.398556	7.9461107	19.618229
ILSAIWSGIKSL	19.626774	82.80043	85.68693	9.236578	20.765482	12.057585	25.181156	16.517841	11.845208	40.741074	10.013264	19.626774
RRVKRFKKFFMKLKKSVKKRVMKFFKKPMVIGVTFP	27.148968	15.386828	18.496777	57.22284	19.150043	19.636503	92.004616	12.441356	63.07907	102.79924	9.722803	19.636503
RLKGFAKKLWNSKLARKIRTKGLKY	23.812805	15.693189	19.638325	45.16316	9.991434	12.027206	73.41343	11.033146	61.78996	103.55068	6.111263	19.638325
RKFKWGKLFSAAKKLYKKGKKLSKNKNFKKALKFGKQL	32.320484	15.98041	19.63913	37.45853	14.10903	15.874701	75.45996	18.083652	58.611828	92.473434	9.584072	19.63913
SKKQIRLYLLKYYGKKLFKKRPK	35.489815	19.640741	19.276667	61.434456	15.197037	17.571434	65.90938	11.138506	75.175125	99.89638	7.64474	19.640741
ARKFKWGKLFSAAKKLYKKGKKL	25.276768	17.219511	19.6408	34.08892	14.583842	15.529442	66.81937	14.838438	54.02897	79.54405	9.032425	19.6408
KRFKKFFKKLKNSVKKRVKKFFRK	19.643606	8.371094	16.061644	38.04061	17.407015	17.121115	100.40709	20.09383	43.562172	74.00051	6.905744	19.643606
RKFKWGKLFSTAKKLYKK	18.95351	19.649612	21.12795	51.254498	7.9423804	9.407179	50.26832	10.0151005	66.17148	94.09833	10.095785	19.649612
LGGFLKKIWRSKLVKRLRS	19.663519	18.342247	23.0731	45.548122	13.4465685	13.780184	54.6775	6.181322	56.946068	78.73625	10.876201	19.663519
GMWSKILGHLIR	12.38735	29.226963	55.81609	25.508081	7.758668	7.75838	19.670027	4.2290907	27.512745	50.056324	8.282676	19.670027
KMWKSKLAKKLRAKGKQMLK	29.382114	14.630705	19.672413	62.2516	15.348663	17.286724	73.55523	12.38808	74.46393	101.62125	16.659103	19.672413
RRASPLWKRRRFLSMLKARAKR	19.685932	18.640434	19.759819	58.199688	15.448256	14.469815	70.251175	7.054385	74.447495	93.20723	11.397551	19.685932
VWLSALKFIGKHL	16.35684	60.355263	57.359276	19.695326	12.278491	9.639634	29.803019	8.199171	22.1574	54.547234	7.3904305	19.695326
KRFKKFFKKLKNSVKKRVKKFFRKPRVIGVTFP	24.38182	12.179028	18.435358	38.51932	18.513529	19.702599	92.76611	19.244616	44.355644	79.04637	5.7303047	19.702599
RRVKRFKKFFMKLKKSVKKRVMKFFKKPMVIGVTF	24.987957	16.005735	19.71256	54.959034	18.330372	18.648296	88.705605	12.493351	60.60207	97.811844	10.17029	19.71256
AKKLWNSKLARKIRTKGLKYVKN	26.480682	17.286366	18.711897	44.7543	16.199953	19.71926	62.664085	12.078975	57.67326	95.60702	10.830157	19.71926
KRFKKFFKKLKNSVKKRAKKFF	21.73815	10.369429	19.719267	42.66381	19.274464	17.723385	94.84678	17.350925	49.692738	72.684166	9.572956	19.719267
KRFKKFFKKLKNSVKKRAKKFFK	22.053616	10.194364	18.472889	46.734364	18.380125	18.090904	96.06419	19.729305	53.54997	78.29007	9.508838	19.729305
KKLWNSKLARKIRTKGLKYVKNFAKDMLSEG	25.935062	15.82543	16.922232	39.983437	17.757063	19.739574	58.26896	15.464899	56.066956	91.32443	12.4335985	19.739574
KLLKIGLKSFARVLKKILPKAAK	18.48126	16.806679	18.875885	54.636475	19.77298	19.801632	38.692352	5.6432576	50.495106	64.9076	10.132973	19.77298
KWGKLFSTAKKLYKKGKKLSKNKNFKK	32.763546	16.414951	19.240528	40.745655	15.419245	19.775757	69.46006	14.861005	58.16457	88.85948	8.418159	19.775757
ARKFKWGKLFSTAKKLYKKGKKL	25.934025	18.113764	19.778011	34.642513	14.83608	16.06593	65.97684	16.302912	54.8303	79.245224	9.690297	19.778011
KRVKRFKKFFKKLKNNVKKRVKKFF	19.798962	9.253563	17.831419	38.69694	17.76196	18.794422	102.66954	22.329742	41.1746	76.56147	7.326598	19.798962
KLLKIGLKSFARVLKKILPKAAKAGKSLAK	19.034761	15.601471	17.91258	47.337086	19.799686	22.420738	41.902103	7.01967	51.23963	69.83377	9.7659855	19.799686
VKRFKKFFMKLKKSVKKRVMKFF	18.587105	12.156271	17.606031	54.09269	23.746141	19.800875	99.16549	9.958288	59.83016	84.90932	13.615903	19.800875
ARKFKWGKLFSAAKKLYKKGKKLS	26.443552	18.720432	19.804422	33.768604	17.32529	18.314423	65.17308	16.263706	54.072273	79.080154	9.766848	19.804422
KWGKLFSTAKKLYKKGKKLSK	23.131767	17.674839	19.804653	27.599442	12.731065	16.639126	42.55288	11.914434	43.12528	70.5627	9.154234	19.804653
VNSFKIGGFIKKLWRSKLAKKLR	19.808771	17.408077	26.091116	38.821907	14.448741	13.924118	52.583458	5.880419	47.10723	78.68761	7.2324553	19.808771
FAKKLWNSKLARKIRTKGLKYVKNFAK	21.891272	13.073979	16.398043	46.024017	19.004726	19.821915	81.84311	10.426322	63.370037	94.12518	9.056998	19.821915
FLKKMWKSKLAKKL	18.944048	19.825558	24.908361	44.610996	19.269482	14.299925	67.97068	10.941298	41.251724	66.20967	16.395792	19.825558
FRLGGFLKKIWRSKLVKRLRSK	19.827541	17.317394	24.820293	50.11556	14.886345	13.96698	72.412	5.968809	63.07029	95.008224	9.497549	19.827541
ARKFKWGKLFSAAKKLYKKGKKLSKNKNFKKALKFG	29.166239	15.594603	18.46297	34.363335	17.33659	19.828283	78.64179	18.430454	56.043262	86.4795	8.482469	19.828283
KRFKKFFKKLKNSVKKRVKKFFRKPRVIGV	24.796022	10.993707	18.106997	34.94146	18.954636	19.83214	92.32176	19.26284	40.92715	74.00829	5.63474	19.83214
RKFKWGKLFSTAKKLYKKGKKLSKNKNFKKALKFGKQL	32.352837	16.77171	19.839746	38.428047	13.845541	15.666624	74.3226	19.417648	59.250385	93.15968	10.271518	19.839746
RLKGFAKKLWNSKLARKIRTKGLKYVKNFAKDML	26.672415	18.54883	19.846584	43.076145	17.355345	19.537994	64.48296	18.123331	61.247963	92.18549	13.440134	19.846584
KWGKLFSTAKKLYKKGKKLSKNKNFK	32.32589	17.04463	19.861809	40.130535	14.864871	19.178238	66.42099	13.7662525	57.165916	89.088684	8.591958	19.861809
RFKKFFKKLKNNVKKRVKKFF	19.869215	12.178241	24.3325	52.8589	16.377659	15.151167	102.29149	18.486168	54.258442	81.92179	10.373142	19.869215
RKFKWGKLFSAAKKLYKKGKKLSKNKNFKKALKFGKQLAKNLQA	33.183605	16.559578	19.197443	37.898792	16.490538	18.874615	74.239975	19.884214	58.316994	89.020805	10.843969	19.884214
ARKFKWGKLFSAAKKLYKKGKK	26.094341	18.743448	19.887756	40.754414	14.145567	17.035353	67.66284	17.04686	61.880333	85.65291	9.027651	19.887756
PRRVKRFKKFFRKLKKSVKKRVKKFFK	20.958832	10.075426	17.273508	51.62731	18.363289	19.745876	87.54629	19.89024	59.96452	70.911606	6.713687	19.89024
KRFKKFFRKLKKSVKKRVKKFFKKPRVIGVTI	22.255833	10.812437	18.572325	31.480612	18.886763	19.892088	95.086494	18.674206	38.790092	74.26982	5.1710825	19.892088
SFKRLKGFAKKLWNSKLARKIRTKGLKY	25.92332	14.939451	19.893225	37.489223	15.499285	17.6189	81.82526	13.942502	55.15633	92.86801	7.670967	19.893225
RRVKRFKKFFRKLKKSVKKRVKKFFKK	19.901134	9.524726	16.599981	48.9605	15.284627	17.114584	98.50635	23.235945	53.273827	84.76971	6.488	19.901134
VNSFRFGSFLKKVWKSKLAKKLRSKGKQLLK	31.06026	19.156757	19.916206	42.848564	15.363614	18.952778	62.6068	13.026093	59.897697	88.011894	9.18851	19.916206
RGWLGKLGKGLKKVGKKFVKK	21.30719	15.132375	19.929867	47.639126	10.865294	16.405634	50.91006	13.068873	60.372505	81.38002	8.7704315	19.929867
KKVWKSKLAKKLRSKGKQLL	29.088242	15.823027	19.944395	39.9247	15.83634	19.334627	59.230232	17.597004	52.796833	78.6281	10.64094	19.944395
KWGKLFSAAKKLYKKGKKLSK	23.556349	16.718271	19.965252	27.247034	14.025838	17.663649	45.794212	10.945382	43.096436	69.280106	8.903737	19.965252
LWNSKLARKIRTKGLKYVKNF	22.483067	16.30215	19.975042	47.767967	13.269423	14.875437	62.403778	8.06099	57.704754	91.957016	9.236658	19.975042
KNKRFIRNLRSNLYQKIIKSTKSLLDLREKI	19.996584	15.158394	17.039654	52.049263	20.366308	18.516062	52.067955	8.949983	60.869915	86.57447	13.372975	19.996584
KKIWRSKLVKRLRSKGKQLLKEAL	30.798182	15.352575	19.996729	45.50587	13.571386	15.525879	62.323578	13.686026	56.719982	88.84542	10.685294	19.996729
RKFKWGKLFSAAKKLYKKGKKLSKNKNFKKALKFGKQLAKNLQ	33.210426	17.35361	20.014408	40.608253	17.043503	19.582428	77.422745	19.80087	59.98678	91.840866	11.8556185	20.014408
LKKVWKSKLAKKL	20.017792	16.897625	21.49843	44.452282	19.13255	19.441463	55.804516	18.457926	39.954994	63.784065	16.090046	20.017792
GFIKKLWRSKLAKKLRAK	20.018368	16.428894	26.056177	53.38689	16.279602	16.21099	62.337017	8.128474	65.06926	86.46646	12.67243	20.018368
PRRVKRFKKFFKKLKNSVKKRAKKFFK	24.0778	11.595811	18.721228	57.38987	17.964201	20.01888	85.29549	19.72511	67.00637	75.50647	8.482516	20.01888
NSFRFGSFLKKVWKSKLAKKLRSKGKQLLK	30.177118	17.160475	20.028269	43.472652	11.978263	15.523051	63.279823	11.487598	61.56554	90.805115	7.363247	20.028269
FLKKIWRSKLVKRLRSKGKQLLKEAL	25.86506	16.019354	20.032291	39.01007	19.64468	19.160282	64.717384	13.774173	48.65994	78.03869	11.768499	20.032291
KRRRASPLWKRRRFLSMLKARAKRTGYKGIA	22.41639	18.251633	20.035536	44.49399	16.035707	16.38969	77.235245	12.660584	68.145355	97.025795	7.396943	20.035536
KRLKGFAKKLWNSKLARKIRTKGLKYVKNFAKDML	26.982859	16.12807	19.129322	40.710846	17.570513	20.046753	66.70677	18.031227	59.054157	89.6081	13.404762	20.046753
RKFKWGKLFSAAKKLYKKGKKL	21.672941	15.784691	20.061743	36.883522	9.020974	10.038671	60.884705	11.616909	54.7329	89.97783	7.296632	20.061743
SFRLGGFLKKIWRSKLVKRLRS	19.54654	20.065292	26.498611	40.85836	13.158548	12.533834	57.603596	5.741473	55.323353	83.568214	9.231271	20.065292
KRFKKFFKKVKKSVKKRLKKIFKKPMVIGVTF	23.232462	11.818184	17.805464	32.462486	20.065907	19.719107	84.69709	16.235758	42.146725	73.11659	6.92127	20.065907
RKFKWGKLFSAAKKLYKKGKKLSKNKNFKKALKFGKQLAKN	33.171734	17.239153	19.76773	39.92682	16.591642	19.316454	75.66278	20.070436	59.832207	90.588776	11.269354	20.070436
KRVKRFKKFFKKLKNSVKKRVKKFFR	20.080925	9.261305	16.59462	40.994602	17.290625	19.267529	99.503296	22.89547	45.07212	80.98039	6.747116	20.080925
KKQIRLYLLKYYGKKSSSKSVRKIVISK	25.61771	19.912868	20.067354	52.364372	20.110142	20.05627	56.997826	10.340268	60.052635	84.13017	12.825258	20.110142
NSFRLGGFLKKIWRSKLVKRLRS	20.05907	20.141521	26.598034	42.73893	10.4534445	10.942431	52.01544	5.45404	54.417778	88.52407	7.78043	20.141521
FKLGSFLKKAWKSKLAKKL	19.967817	18.88802	24.451841	33.928932	20.156244	14.887736	51.6143	7.632753	41.71814	62.969654	10.107785	20.156244
RKFKWGKLFSAAKKLYKKGKKLSKNKNFKKALKFGKQ	34.0309	16.636139	20.156649	39.51787	15.471048	18.08945	77.09123	19.37637	60.234596	92.71172	10.199176	20.156649
KLGSFLKKAWKSKLAKKLRAKGK	30.43306	16.058779	19.255322	41.763912	14.592547	20.163137	61.296185	16.107079	56.980053	87.578606	8.775576	20.163137
LGGFLKKIWRSKLVKRLRSK	20.165648	15.849218	20.83891	53.232544	13.927905	15.269936	60.65986	6.532647	63.925434	85.526215	11.366133	20.165648
KWGKLFSAAKKLYKKGKKLSKNKNFK	32.27317	15.964574	19.49364	39.977264	16.145966	20.1685	68.22969	12.692571	56.602337	87.6447	8.502628	20.1685
KKLWRSKLAKKLRAKGRELL	23.814413	15.681917	20.168545	51.40148	12.805202	14.391146	67.97431	12.806356	61.19671	98.71918	9.066748	20.168545
KNKRFIRNLRSNLYQKIIKSTK	20.169577	18.151484	20.600561	60.659966	13.131663	12.157384	54.60442	7.2139244	65.16625	99.650856	9.267849	20.169577
ILKALAKIAAKVVKKL	9.396307	16.91145	22.599943	27.748026	20.178024	15.987613	27.102524	8.570476	25.269651	34.466713	9.077551	20.178024
RGWLGKLGKGLKKVGKKFVK	20.193592	15.718336	20.499184	48.620033	9.969931	15.336522	47.37026	11.719667	60.785194	79.93204	8.901354	20.193592
KVWKSKLAKKLRSKGKQLLK	26.932774	15.1196	17.59479	48.97865	15.071646	20.205372	56.620598	15.624814	59.29607	86.417076	13.400632	20.205372
RRVKRFKKFFMKLKKSVKKRVMK	22.329216	10.921072	16.873617	53.5904	18.467695	19.286335	93.58658	20.211308	56.559486	92.03045	10.803085	20.211308
KKMWKSKLAKKLRAKGKQMLKEYANK	37.676212	16.507002	20.21135	53.58559	18.454794	19.69487	83.518906	15.3279295	70.583176	99.89054	14.795723	20.21135
ARKFKWGKLFSTAKKLYKKGKK	26.965229	19.772827	20.218227	41.301502	14.577715	17.832306	67.40199	19.13013	62.472206	84.910774	9.652136	20.218227
KRFKKFFKKLKNSVKKRAKKFFKKPKVIGVTFPF	25.400433	12.120476	19.287243	37.90957	19.34459	20.224821	93.13237	18.132563	46.855843	77.56127	6.366243	20.224821
LGGFLKKIWRSKLVKRL	18.656967	20.226536	30.307032	39.51414	13.656822	12.263088	59.917988	5.909294	47.530098	71.614006	8.67461	20.226536
RLGGFLKKIWRSKLVKRLRSKGKQLLK	25.534237	15.201198	20.227732	59.062614	10.866958	14.60421	73.131516	8.561549	68.98247	107.53959	8.537758	20.227732
KIGGFIKKLWRSKLAKKLRAKGRELLK	26.16622	15.0985155	20.236973	47.176746	11.429246	14.208119	67.59109	10.117487	59.860035	94.76155	6.430856	20.236973
KRFKKFFMKLKKSVKKRVMKFFKKPMVIGVT	28.290216	16.68082	20.237265	48.296715	19.494087	17.860708	86.366776	12.393815	56.90572	90.38274	10.358404	20.237265
KKRRRASPLWKRRRFLSMLKARA	20.238039	17.342793	22.094	48.355846	18.972794	15.901736	71.61442	13.289607	66.81527	91.19572	10.881897	20.238039
SFRFGSFLKKVWKSKLAKKLRSKGKQLLK	29.145487	17.056046	20.24598	39.3804	15.714239	17.786306	68.49433	13.503798	58.56007	85.52065	8.856447	20.24598
RLGGFLKKIWRSKLVKRLRSK	20.25045	15.845838	21.065538	55.356117	10.120946	12.842186	60.811287	6.527526	65.93321	101.67686	9.173157	20.25045
KGFAKKLWNSKLARKIRTKGLKYVK	26.599442	14.389961	18.368765	34.35853	16.514484	20.254894	69.181595	16.379284	53.804474	86.70273	7.999756	20.254894
SFKRLKGFAKKLWNSKLARKIRTKGLKYVKN	27.553364	14.424332	18.128796	38.451546	17.380947	20.277695	80.27739	16.021694	55.73165	91.581505	9.66949	20.277695
VKNKRFIRNLRSNLYQKIIKSTKSL	21.005775	19.078274	20.290442	52.990265	19.265041	16.909424	51.447876	10.291473	59.193626	85.06218	13.309526	20.290442
NKRFIRNLRSNLYQKIIKSTKSLLDLREKITK	21.765957	17.582684	18.883638	51.14518	20.299343	19.397905	54.87536	9.172034	61.02633	89.14034	11.97686	20.299343
KVWKSKLAKKLRSKGKQLL	25.056713	16.576565	20.30486	42.17776	14.174657	16.815456	52.628204	15.316457	52.97216	79.16168	12.27499	20.30486
KELWKKIKGAGKAVLGKIKGLL	16.008272	20.312603	25.827656	32.557976	10.931461	9.801549	32.62406	9.048729	42.06602	66.20273	7.8946557	20.312603
SFLKKVWKSKLAKKLRSK	20.330204	16.58115	19.693409	45.166904	20.040056	21.758537	52.96122	11.513711	46.423866	70.63027	11.549139	20.330204
RRVKRFKKFFKKLKNSVKKRAKKFFKKPRVIGVSIPF	25.14996	12.685436	18.791216	46.66211	17.706238	20.330433	94.91181	19.43711	53.173676	88.57414	6.1596665	20.330433
RLKGFAKKLWNSKLARKIRTK	21.592915	15.260119	20.354252	57.22816	9.994094	12.642047	59.91621	11.769015	66.66267	101.73949	9.698655	20.354252
KRVKRFKKFFKKLKNSVKKRVKKFFRK	20.356379	8.834108	15.296412	44.576866	16.190617	18.519005	98.35035	21.400703	48.736702	84.34737	6.6599946	20.356379
KWGKLFSTAKKLYKKGKKLSKNKNFKKALK	30.065683	15.863464	18.201517	37.546665	16.296083	20.356823	63.389412	14.710012	56.851795	83.47714	9.841774	20.356823
KRLKGFAKKLWNSKLARKIRTKGLKYVKNFAKDMLSE	26.726368	15.304373	16.80434	44.95279	16.945995	20.358667	64.22058	17.176243	63.3469	91.794815	13.289447	20.358667
KNKRFIRNLRSNLYQKIIKS	18.353764	20.359602	22.652552	66.36673	11.6024685	10.222536	52.887287	5.3789062	69.931145	107.60292	10.495176	20.359602
ARKFKWGKLFSAAKKLYKKGK	24.613457	19.374004	20.360449	41.440025	13.394674	15.979029	64.85247	16.1043	62.34455	85.00516	9.18112	20.360449
ARKFKWGKLFSTAKKLYKKGKKLS	26.913803	19.923395	20.361692	34.60198	17.747381	19.086163	65.12134	18.07041	55.428383	79.43122	10.780785	20.361692
LGGFLKKIWRSKLVKRLR	20.36308	19.201399	27.446295	50.9766	15.606035	14.978502	66.07713	6.4930573	59.884033	84.050415	10.761797	20.36308
KFKWGKLFSAAKKLYKKGKKLSKNKNFKKAL	31.739605	16.19907	20.364458	31.249166	19.070658	18.928562	67.435905	15.655255	48.29558	76.42078	8.831297	20.364458
FLKKIWRSKLVKRLRSKGKQLLK	24.523212	11.789601	16.768408	44.718266	19.036617	20.364521	75.65815	10.644442	53.383797	82.9604	8.786885	20.364521
RFKKFFKKLKNSVKKRVKKFFRKPRVIGVTFP	25.978825	15.178991	20.009153	49.067093	19.013155	20.368544	89.90511	17.490116	52.100872	83.244286	7.315467	20.368544
VNSFKIGGFIKKLWRSKLAKKLRA	20.373259	17.285192	26.19663	33.878853	13.423208	13.441663	48.11976	6.762212	43.97753	70.02419	6.552642	20.373259
KELWKKIKGAGKAVLGKIKGL	17.369484	20.376331	26.560837	35.793747	10.887486	10.137257	33.616867	10.42298	44.114437	66.857445	8.073908	20.376331
RSMWSGMWRRKLKKLRNALKKKLK	28.555304	17.371355	20.379414	54.58711	9.794367	11.6607	78.99726	8.48369	70.96229	117.09839	7.826851	20.379414
NKRFIRNLRSNLYQKIIKSTKSLL	19.373173	20.38396	22.857471	53.214905	14.891031	12.474601	49.71322	6.108907	60.029987	91.5962	10.9154415	20.38396
FILWIKRIMRLKL	14.644194	49.375175	54.534554	20.38979	19.078287	8.253805	51.208515	4.977572	25.946096	67.38805	6.767202	20.38979
LKKIWRSKLVKRLRSKGKQL	29.193436	14.78393	20.40215	42.894768	16.722061	18.70451	68.83139	12.988093	49.85682	83.568054	8.983545	20.40215
RRVKRFKKFFKKLKNSVKKRAKKFF	23.680132	11.225707	19.190266	52.66316	15.7307	17.294132	94.74122	20.408138	57.77099	84.60781	8.811022	20.408138
RVKRFKKFFRKLKKSVKKRVKKFFKK	20.415861	9.644522	17.043125	47.618553	15.535181	17.237196	100.830215	23.976841	52.67976	83.926636	7.1428742	20.415861
VNSFKIGGFIKKLWRSKLAK	18.19268	20.419334	26.897532	42.47583	12.842961	13.928821	37.8747	5.2840433	46.709755	69.46681	8.796705	20.419334
KELWKKIKGAGKAVLGKI	18.215473	20.420198	28.278793	44.600533	12.970152	12.609935	33.581383	10.152342	46.831013	64.78796	10.586647	20.420198
GFIKKLWRSKLAKKL	20.143322	20.421513	35.169342	38.983883	12.43643	11.131242	52.805866	8.440889	46.198944	74.182434	9.3868885	20.421513
RKFKWGKLFSTAKKLYKKGKKLSKNKNFKKALKFGKQLAK	31.532322	15.946719	18.38262	40.15347	14.387156	17.039417	72.94126	20.436842	60.954052	92.97298	9.986674	20.436842
ARKFKWGKLFSAAKKLYKKGKKLSKNKN	32.315834	18.719627	20.05018	37.611458	17.686735	20.443739	74.803856	19.139036	58.113747	87.46862	9.829086	20.443739
KRFKKFFKKLKNSVKKRVKKFFRKPRVIG	26.28461	11.292306	17.945105	35.806007	19.606552	20.451237	97.90617	20.2916	42.613525	75.888	5.439362	20.451237
KRVKRFKKFFKKLKNNVKKRVKKFFR	20.455437	9.480627	18.747278	38.46222	17.939594	19.782986	111.125595	27.886353	40.81112	80.492676	6.2291794	20.455437
RRRASPLWKRRRFLSMLKARAKRTGYKGI	24.2654	19.734581	20.475574	52.615265	15.110773	15.558107	77.26274	9.347847	73.28809	98.46031	7.7199326	20.475574
NSFKIGGFIKKLWRSKLAKKLRAK	20.48173	15.001623	24.414852	40.227566	10.982206	12.2132	49.745125	5.630046	52.742302	82.85847	6.121871	20.48173
FIKKLWRSKLAKKLRAKGRELL	21.261375	14.452257	20.483837	38.671494	16.831049	14.4494295	66.32854	9.60694	49.75658	81.16067	7.228962	20.483837
KLWNSKLARKIRTKGLKYVKNFAKDMLSE	23.47924	17.516104	17.976921	45.471672	19.3383	20.486736	51.49273	12.887568	61.344227	92.95303	18.570202	20.486736
LKGFAKKLWNSKLARKIRTKGLKYVKNFA	28.314642	15.844188	18.789738	36.75628	18.364878	20.4914	68.975945	16.27049	55.4185	85.59551	9.710962	20.4914
FKRLKGFAKKLWNSKLARKIRTKGLK	27.064306	13.646164	20.493675	48.02753	15.841832	18.23988	90.16539	14.208693	61.07674	96.347786	7.5112753	20.493675
KFKWGKLFSTAKKLYKKGKKLSKNKNFKKAL	32.247856	16.937637	20.52206	32.067432	18.701561	18.93396	66.87107	16.802568	50.014565	77.74286	9.315566	20.52206
KLWNSKLARKIRTKGLKYVKNFAKDMLSEG	25.67692	18.448961	18.69195	40.45144	19.399826	20.52701	55.256336	14.525108	57.324608	90.36165	13.991255	20.52701
RRVKRFKKFFMKLKKSVKKRVMKFFKKPMVIGV	27.69962	14.400305	18.420963	51.865643	20.49849	20.528812	96.44423	14.33811	58.17115	97.33934	9.32373	20.528812
RGLAKLLKIGLKSFARVLKKILPKAAKAGKSLAKSL	19.48611	17.235096	21.059025	50.057453	19.750349	20.530529	57.041252	6.758564	61.56856	77.14673	10.534874	20.530529
LKGFAKKLWNSKLARKIRTKGLKYVKNFAK	26.82468	13.202434	15.716586	39.511467	17.034508	20.540367	72.44075	14.849646	58.802246	89.84696	8.819152	20.540367
RFKKFFKKLKNSVKKRVKKFFRKPRVIGV	27.92662	13.540476	20.46834	43.721054	19.45764	20.549633	91.80888	18.496334	47.83465	77.75237	7.0530906	20.549633
LWNSKLARKIRTKGLKYVKNFA	20.54985	19.620682	21.952562	47.68746	13.639658	14.441142	54.282448	8.848234	59.646935	87.22847	10.76884	20.54985
RFKKFFKKVKKSVKKRLKKIFKK	21.64011	10.63799	19.192467	46.24896	20.550306	20.211374	96.89612	19.668346	52.046883	76.83085	9.507832	20.550306
KRFKKFFKKLKNNVKKRVKKFFRKPRVIGVTIPF	22.924803	12.2188015	20.559666	37.18905	17.698872	18.314966	93.410416	19.691448	42.617424	80.4247	5.5379953	20.559666
KRVKRFKKFFKKVKKSVKKRLKKIFK	19.769047	8.587915	15.191104	40.343025	18.512608	20.570269	95.44063	21.728691	45.505947	77.04048	6.4812484	20.570269
RRVKRFKKFFMKLKKSVKKRVMKFFKKPMVIGVTFPF	26.063406	17.059378	20.584192	55.895374	19.155312	19.431684	88.69059	12.709921	62.545246	101.34282	11.270272	20.584192
KELWKKIKGAGKAVLGKIK	19.893032	20.588749	26.199924	52.2194	12.960727	15.812785	36.492054	11.400087	55.278736	72.86202	11.258924	20.588749
RPKRVKRFKKFFKKLKNSVKKRVKKFF	24.532606	11.867402	20.003445	55.53927	19.63791	20.605644	88.66364	19.058937	61.19331	74.67164	9.064927	20.605644
KIGGFIKKLWRSKLAKKL	20.612684	16.993261	27.438995	37.53104	8.028324	8.647104	43.1848	5.2500052	47.438942	77.220375	6.9889846	20.612684
IWLTALKFLGKNL	21.788227	88.285934	77.07457	17.445034	19.42548	12.534137	36.734108	11.152496	20.613794	56.27352	11.929266	20.613794
ARKFKWGKLFSTAKKLYKKGKKLSKNKNFKKALKFG	30.036062	16.766922	19.154797	35.664265	17.782803	20.544888	78.724365	20.62297	57.418713	86.73503	9.096036	20.62297
FLKKIWRSKLVKRLRSKGK	23.696978	13.923391	20.62836	42.72878	18.23631	19.752785	69.97707	10.729254	48.649925	78.67992	7.9979773	20.62836
KRVKRFKKFFKKVKKSVKKRLKKIF	19.054167	8.595349	15.9566145	34.966175	20.635141	21.218258	94.91301	20.288633	39.909496	70.80269	6.8181305	20.635141
RKFKWGKLFSTAKKLYKKGKK	23.512869	18.560774	20.635221	45.03127	9.009718	11.827645	61.55787	13.9583435	63.44831	95.48662	8.445013	20.635221
RGLAKLLKIGLKSFARVLKKILPKAAKAGKSL	20.64254	18.15413	22.138271	53.593773	19.408012	20.583868	57.250305	6.850075	63.444843	79.03474	10.87481	20.64254
RKFKWGKLFSAAKKLYKKGKKLSKNKN	29.846817	17.88785	20.643202	42.548454	12.747355	14.85005	73.237976	15.454565	60.90993	96.76915	9.121768	20.643202
RRVKRFKKFFKKLKNSVKKRAKKFFK	22.042095	10.596079	17.50823	56.89434	13.730525	15.82505	92.27589	20.655935	61.597534	90.043625	8.372268	20.655935
KRFKKFFKKLKNNVKKRVKKFFRKPRVIGVTI	23.881128	11.568829	20.066212	34.311142	18.832605	19.364635	94.111404	20.657505	39.6111	75.469215	5.4518566	20.657505
KFKWGKLFSTAKKLYKKGKKLSKNKNFK	33.703297	17.48806	20.662525	39.272224	19.105038	20.537788	72.61838	16.285965	56.480675	83.54463	8.818392	20.662525
IKRMWRSKLAKKLRAKGKELLR	26.605606	15.993307	20.664227	49.507896	19.138632	18.074543	91.84493	12.485865	60.775177	102.65765	11.029212	20.664227
KGFAKKLWNSKLARKIRTKGLKYVKNFA	27.581818	16.367796	20.67188	34.641285	16.765306	18.150059	65.88252	16.71235	54.12907	85.389206	9.416651	20.67188
LRFKWKKVLHKVGHVAGKIAIG	19.01136	20.67434	24.404093	48.63036	7.5189734	8.018857	53.134388	6.9089913	57.090553	86.595055	6.837836	20.67434
KKLWRSKLAKKLRAKGRELLKDYANRVING	26.354916	17.568552	18.39935	35.592598	19.68233	20.684114	67.04657	17.395224	51.16896	86.14983	9.663065	20.684114
KIWRSKLVKRLRSKGKQLLKEAL	26.767094	16.078192	20.685537	49.275234	14.483955	15.043228	57.50422	12.283972	59.5619	87.88098	13.019957	20.685537
RRVKRFKKFFKKLKNSVKKRAKKFFKK	22.43658	10.489212	17.304365	57.413025	14.249179	16.305105	94.90364	20.692987	62.194466	90.48541	8.152978	20.692987
ARKFKWGKLFSAAKKLYKKGKKLSKN	30.896328	19.290386	20.693285	38.62275	17.576624	19.910255	73.074165	17.64179	58.160877	87.63794	10.248682	20.693285
KLLKIGLKSFARVLKKILPKAAKAGKSLAKS	20.412186	18.1917	20.207928	44.64692	20.698078	22.135448	42.24029	8.157967	50.497463	70.297646	11.542189	20.698078
ARKFKWGKLFSAAKKLYKK	21.89716	19.687778	20.705402	46.575455	13.061258	14.306299	61.99243	12.431471	64.525116	85.2344	10.210741	20.705402
KKRRRASPLWKRRRFLSMLKARAKRT	22.949848	16.155926	20.713573	46.00393	17.346869	17.015413	74.813774	16.041613	63.3962	89.923836	10.549263	20.713573
VNSFRLGGFLKKIWRSKLVKRLRSKGKQLLK	27.077738	18.29531	20.717829	50.934414	13.568285	16.822582	64.69275	8.464182	66.75206	97.9792	8.074987	20.717829
FKRLKGFAKKLWNSKLARKIRTKGLKY	27.406296	15.555666	20.723143	39.350338	16.903114	18.023697	95.39474	14.393199	57.552948	95.039474	7.378399	20.723143
RGLAKLLKIGLKSFARVLKKVLPKAAKAGKAL	20.73611	18.34712	22.2047	53.960503	19.91883	20.619972	59.18977	8.409311	63.95772	74.66609	11.2184925	20.73611
KRFKKFFKKLKNSVKKRAKKFFKK	23.487663	9.924218	18.244762	45.71736	19.4472	19.551395	101.13807	20.742443	53.155994	79.01107	8.706262	20.742443
AKKLWNSKLARKIRTKGLKYV	23.872288	17.42101	20.74614	39.550285	15.393972	18.581066	58.888824	12.840246	54.44514	87.44111	10.957506	20.74614
KRFKKFFKKVKKSVKKRLKKIFKK	18.398272	7.628615	15.20918	33.614494	20.748013	19.743114	99.75081	20.829151	41.2387	69.57367	6.892203	20.748013
ARKFKWGKLFSTAKKLYKKGK	25.554636	20.590324	20.75006	41.82607	13.935793	16.849636	64.61065	18.070053	62.720863	83.72282	9.878327	20.75006
FLGSLFSIGSKLL	20.752003	80.79258	86.52456	7.200648	26.318695	13.112697	30.007147	10.828844	9.343649	33.49491	7.1369452	20.752003
KRVKRFKKFFKKVKKSVKKRLKKIFKK	20.295395	8.652599	15.183611	41.6973	18.665878	20.759556	97.64327	22.244732	46.867397	78.33313	6.402026	20.759556
KWGKLFSTAKKLYKKGKKLSKNKNFKKA	33.008446	17.201054	20.769047	35.576473	16.204405	19.143688	62.545715	17.58266	55.61083	82.04162	10.009867	20.769047
NSFRFGSFLKKVWKSKLAKKLRSK	22.115181	16.88645	20.772211	39.81919	10.375681	11.510655	51.620598	8.001849	54.87088	82.563126	7.5197053	20.772211
AKKLWNSKLARKIRTKGLKY	25.808613	18.637447	20.77913	44.176453	14.100781	17.487888	63.488323	10.684221	58.23039	97.618866	8.708928	20.77913
KFKWGKLFSTAKKLYKKGKKLSKNKNFKKA	34.07519	16.957478	20.779772	32.695515	19.643843	20.737934	67.82829	19.019947	51.68064	78.32257	9.478434	20.779772
RVKRFKKFFKKLKNSVKKRVKKFFRKPRVIGVTFPF	26.662542	14.810484	20.780684	45.40338	19.091269	20.57344	99.32314	20.678997	50.936516	86.20988	6.564637	20.780684
KWGKLFSAAKKLYKKGKKLSKNKNFKK	32.639328	15.395319	18.909674	40.92832	16.712402	20.791174	71.31511	13.623929	57.84258	87.621475	8.389589	20.791174
IFGAIWKGISSLL	21.711063	122.02413	121.488	6.161393	20.792904	9.642433	28.084976	10.879843	9.237658	41.63832	7.5802126	20.792904
RVKRFKKFFKKLKNSVKKRVKKF	23.80933	11.204249	19.017878	51.846252	17.482647	18.447338	96.12956	20.8079	54.998146	82.164	9.954664	20.8079
AKLLKIGLKSFARVLKKIL	12.190103	19.000301	25.038471	31.765594	20.813343	15.307951	36.958183	4.596292	41.784363	52.061554	7.468351	20.813343
ARKFKWGKLFSAAKKLYKKGKKLSKNKNFKKALKF	27.814926	14.243914	17.625744	34.403633	18.466301	20.816425	79.77898	15.961252	54.618805	85.914276	9.05822	20.816425
RKFKWGKLFSAAKKLYK	18.09602	20.818245	23.134722	51.503716	8.090656	9.110419	47.129887	8.719815	65.781784	91.180504	10.357503	20.818245
RFGSFLKKVWKSKLAKKLRSKGK	28.320974	16.997126	20.81835	46.065826	12.259239	15.761023	69.74565	13.057551	62.596382	94.642105	7.896797	20.81835
ARKFKWGKLFSAAKKLYKKGKKLSKNKNFKKALK	28.644663	14.227539	17.00815	37.856197	17.639662	20.820843	77.65532	16.852324	57.78056	86.78735	9.483006	20.820843
SRSMWSGMWRRKLKKLRNALKKKLK	31.646872	18.944067	20.836515	48.05381	12.037968	14.0984745	76.17251	8.821335	65.518814	108.20526	8.100584	20.836515
KLGSFLKKAWKSKLAKKLRAKGKEMLK	31.235865	15.305425	16.867027	51.800476	16.785799	20.860485	70.06417	15.8578005	68.14604	95.79349	10.137457	20.860485
KRLKGFAKKLWNSKLARKIR	22.099564	14.462036	20.870876	50.971004	12.384749	16.470882	67.30546	9.958496	60.160072	99.79346	9.5870695	20.870876
VKRFKKFFMKLKKSVKKRVMKFFK	19.33735	10.384333	15.534091	56.247932	23.061773	20.876293	108.73845	11.6641245	61.11797	92.03156	11.293929	20.876293
RKFKWGKLFSTAKKLYKKGKKLSKNKN	30.131577	18.893919	20.880716	42.223118	12.94386	15.275785	71.43501	16.822636	60.557465	96.57301	9.609625	20.880716
RGLAKLLKIGLKSFARVLKKVLPK	20.381079	18.303476	20.885807	68.926254	20.286182	22.418709	54.745583	6.057718	67.50229	77.87029	11.913862	20.885807
KRFIRNLRSNLYQKIIKSTKSL	16.994946	20.887985	22.11449	58.292133	15.250287	12.108671	47.60231	7.4663186	64.030815	91.54889	14.1022415	20.887985
GSFLKKVWKSKLAKKL	18.530325	20.888702	26.026773	43.340206	13.955376	13.810229	45.878883	12.232434	45.12401	63.728443	11.444523	20.888702
ILGTILGLLKGL	19.931162	57.210827	67.142204	20.356382	20.889835	13.251358	36.65765	16.12656	22.052904	49.2537	11.147764	20.889835
RFGSFLKKVWKSKLAKKLRS	21.435673	16.615782	20.894161	42.309547	12.289195	13.075106	58.604973	9.048441	57.06264	85.076614	8.8085785	20.894161
RKFKWGKLFSTAKKLYKKGKKLSKNKNFKKALKFGKQ	34.46061	17.49334	20.38807	40.862946	15.462709	18.098341	76.93788	20.898104	61.394264	93.87935	10.952903	20.898104
KFKWGKLFSAAKKLYKKGKKLSKNKNFKKA	33.958168	16.464167	20.902756	32.583725	20.124859	20.821068	68.548874	17.664766	50.54508	77.02829	9.294775	20.902756
KRRRASPLWKRRRFLSMLKARAKRTG	23.955502	18.08604	20.914825	50.66662	15.442644	14.911463	78.748276	13.63044	71.26482	100.81303	7.6447244	20.914825
KKLWRSKLAKKLRAKGRELLKDYANR	28.307123	18.003834	19.164488	38.47844	19.720058	20.921684	74.30318	17.886908	54.167244	89.66031	10.462248	20.921684
RKFKWGKLFSAAKKLYKKGKK	23.497356	17.973135	20.925493	45.079384	9.257668	11.929735	63.198082	13.204657	63.658257	95.88411	8.091011	20.925493
RKAKGFLKKIWKSKIARRLREKGMKALKN	33.38529	15.724997	20.928751	51.7682	12.50323	16.255482	81.42273	14.647822	67.38445	100.5433	9.152266	20.928751
KWGKLFSAAKKLYKKGKKLSKNKNFKKA	32.940895	16.573328	20.930096	35.253227	17.73576	20.232115	64.66947	16.555323	54.942528	80.67064	10.04359	20.930096
RVKRFKKFFKKLKNNVKKRVKKFF	20.934368	11.003538	20.735928	49.01856	16.133596	16.349651	103.309044	22.381678	51.15023	83.27698	9.137136	20.934368
KRFKKFFKKVKKSVKKRLKKIFKKPMVIGVTFPF	25.0691	12.803675	18.382236	34.170143	20.915926	20.936306	85.34143	16.38159	44.032246	74.35035	7.736947	20.936306
KFKWGKLFSAAKKLYKKGKKLSKNKNFK	34.13694	17.033556	20.807909	39.696144	19.859604	20.940157	74.629364	15.092427	55.781853	83.13535	8.446234	20.940157
KRLKGFAKKLWNSKLARKIRTKGLKYVKNFAKDMLS	26.737844	15.58257	17.62109	42.437912	17.733343	20.941395	65.156624	17.54077	61.279785	90.89342	12.950961	20.941395
RGLAKLLKIGLKSFARVLKKVLPKAAKAGKALAKSL	19.567295	17.724747	21.213501	50.437	20.505182	20.944874	58.423973	8.308625	62.23358	73.61839	11.130712	20.944874
KRFKKFFMKLKKSVKKRVMKFFKKPMV	23.573147	10.965281	14.957624	44.22164	20.950394	16.590588	98.96442	8.39168	49.612312	79.63944	9.094484	20.950394
FRFGSFLKKVWKSKLAKKLRSKGKQLLK	29.724056	16.72546	20.95987	44.5552	18.307377	18.490322	80.6162	12.417036	63.791588	89.81869	8.922693	20.95987
FKRLKGFAKKLWNSKLARKIRTKGLKYVKNFA	27.795233	15.291193	20.225393	39.105145	19.405376	20.988506	83.093216	18.007902	58.230095	88.46369	11.216133	20.988506
FRFGSFLKKVWKSKLAKKL	18.760002	20.993036	27.11391	34.10601	18.063866	12.597049	58.63813	7.3217535	46.730164	69.29725	8.94786	20.993036
RGLAKLLKIGLKSFARVLKKILPK	19.899244	17.57831	20.999847	69.09343	19.053865	21.108068	54.011242	5.0778856	67.77093	81.54472	10.863543	20.999847
FSFKRLKGFAKKLWNSKLARKIRTKGLK	25.470901	13.882286	21.002172	42.92511	16.215284	17.666046	88.54839	13.303278	57.80656	93.93245	7.319197	21.002172
KIGGFIKKLWRSKLAKKLR	21.01105	16.240463	25.08056	42.677086	10.399097	11.617032	55.548664	6.545617	51.73997	86.12876	7.5662956	21.01105
LGGFLKKIWRSKLVKRLRSKGKQLLK	28.370813	16.394178	21.02061	52.12072	15.835472	19.519335	75.62712	10.154609	63.848724	90.08688	9.423493	21.02061
KLLKIGLKSFARVLKKVLPKAAKAGKALAKSL	18.421738	16.342478	18.98727	38.41813	21.021408	21.763287	43.361404	8.630708	45.59235	65.05766	10.348967	21.021408
RLKGFAKKLWNSKLARKIRTKGLKYVKNFAKDMLSEG	29.880337	19.530361	19.322222	45.754906	17.82322	21.02167	66.0277	19.587477	65.22145	93.935104	12.967504	21.02167
GFLKKIWRSKLVKRLRS	19.663641	21.038326	27.755844	52.44923	15.65534	14.952217	57.310047	8.109549	58.135254	79.51294	12.744973	21.038326
GFLKKMWKSKLAKKL	20.042078	21.042294	28.823084	50.44326	14.992375	12.637019	61.47593	10.31924	50.489704	76.105644	15.419668	21.042294
RGLAKLLKIGLKSFARVLKKILPKAAKAGKSLAK	20.27117	17.95306	21.046177	56.95788	20.296288	22.451164	55.89641	6.894815	66.54743	79.797775	11.503143	21.046177
KRVKRFKKFFKKLKNSVKKRVKKFFRKPRVIGVTFPF	24.03782	12.566985	18.561335	41.10119	18.57623	20.43389	95.05515	21.054207	46.920227	85.016106	5.80468	21.054207
FLKKVWKSKLAKKL	15.913658	19.675858	22.550749	37.2482	21.060362	18.252003	55.706123	12.753027	32.595284	55.19409	12.839752	21.060362
KFKWGKLFSTAKKLYKKGKKLSK	26.370937	18.288265	21.06701	28.96932	17.470978	19.022577	53.186787	13.610357	44.985546	70.41816	8.725889	21.06701
RVKRFKKFFKKLKNSVKKRVKKFFRKPRVIGVTF	25.981344	14.337346	20.482244	45.6793	17.742052	19.229883	98.86409	21.077728	51.09426	86.1426	6.374722	21.077728
GGFLKKIWRSKLVKRLRSKGKQLLK	28.76537	15.669237	21.092201	49.499535	15.425512	19.053766	73.69452	13.266894	65.61131	87.686615	9.872906	21.092201
KFKWGKLFSAAKKLYKKGKKLSK	26.255875	17.59525	21.099829	28.202127	17.7262	18.775051	55.47108	12.482831	43.399315	69.58319	7.9575477	21.099829
KKFFKKLKNSVKKRVKKFF	21.10459	11.324508	18.406176	50.81025	22.382313	20.2688	77.66588	15.978943	50.02261	69.99659	11.346823	21.10459
RKFKWGKLFSTAKKLYKKGK	22.075876	19.165623	21.111303	45.458763	8.221779	10.772917	57.860756	12.638923	63.4912	94.62372	8.473941	21.111303
NSFRLGGFLKKIWRSKLVKRL	20.215025	21.11268	31.576431	40.165054	9.993391	9.992777	52.85421	5.0558925	51.610954	85.19927	6.2495813	21.11268
RKFKWGKLFSAAKKLYKKGKKLSKNKNFKKALKFGKQLAKNLQAG	34.00917	17.164064	19.567066	37.942345	17.326952	19.822268	76.14118	21.122063	58.583473	90.55842	10.814082	21.122063
KRFKKFFKKLKNNVKKRVKKF	21.12946	9.285689	20.141975	40.677464	19.804024	18.647776	109.50974	23.00739	42.857304	72.5388	8.459492	21.12946
ARKFKWGKLFSAAKKLYKKGKKLSKNKNFK	30.702587	15.682245	18.0763	41.082253	17.895075	21.132654	80.2771	18.523272	61.59038	91.52479	9.340079	21.132654
RVKRFKKFFKKLKNSVKKRAKKFFKKPRVIGVSIPF	26.768742	13.210901	19.161943	45.067474	19.191425	21.137285	99.38078	19.773409	52.636322	85.46203	6.5158396	21.137285
KIGLKSFARVLKKIL	15.380201	21.139153	31.09789	32.428566	13.974594	12.204163	36.091923	7.0430603	32.26726	49.285805	8.357851	21.139153
PRRVKRFKKFFMKLKKSVKKRVMKFFKK	20.104345	10.004627	15.547114	55.72936	21.541111	21.143803	94.32236	15.38973	63.790363	78.3976	9.137474	21.143803
RKFKWGKLFSAAKKLYKKGKKLSKN	29.159649	18.053114	21.1472	41.150673	12.575455	14.498678	69.96089	14.46747	59.212666	94.790504	9.276899	21.1472
RVKRFKKFFKKLKNSVKKRVKKFFR	21.149063	10.263535	18.304186	45.85699	16.177761	17.365955	102.89427	22.53997	49.75691	84.07261	7.6524506	21.149063
RKFKWGKLFSTAKKLYKKGKKLSKN	29.34932	18.967932	21.156588	41.64538	12.634382	14.805432	68.28963	15.667348	59.720116	95.18638	9.895525	21.156588
FIKKLWRSKLAKKLRA	19.321045	21.168213	28.796604	48.894577	17.435238	15.36443	62.165142	9.837908	51.908897	79.70283	12.937261	21.168213
KRVKRFKKFFKKLKNSVKKRAKKFF	23.761436	10.668058	18.531527	47.35877	18.39304	20.022991	97.49932	21.171722	53.292164	82.4645	8.946508	21.171722
KKIWRSKLVKRLRSKGKQLL	29.239391	14.650164	21.181171	45.78396	12.665295	14.76032	65.27339	11.987276	54.831776	91.21781	8.344768	21.181171
PRRVKRFKKFFMKLKKSVKKRVMKFF	19.875605	10.724052	17.183083	50.99301	22.470602	21.183773	89.25255	13.19565	59.70716	72.637695	10.220711	21.183773
RGLAKLLKIGLKSFARVLKKILPKAAK	20.13315	17.404625	21.189608	62.45819	20.613983	22.037813	56.573895	6.2245736	65.89805	77.067986	10.933905	21.189608
KGFAKKLWNSKLARKIRTKGLKYVKN	30.504679	16.702751	20.65373	34.52471	17.937416	21.194256	70.66472	17.868177	51.82003	87.2109	8.606741	21.194256
LRFKWKKVLHKVGHVAGKIA	18.795927	21.195732	24.491184	56.60235	7.5121827	8.354715	51.075417	8.615135	60.998474	86.579346	10.472656	21.195732
TGKWLISSLVAKHL	15.523974	44.52553	48.329857	21.196283	12.5471325	10.894007	24.396765	6.2648535	25.3112	55.720703	9.206431	21.196283
KRVKRFKKFFKKLKNNVKKRVKKFFRK	21.201181	9.224691	17.362024	42.970207	17.150257	19.20665	109.97296	26.117441	45.27715	84.75781	6.2901335	21.201181
RKFKWGKLFSAAKKLYKKGK	21.886202	18.263556	21.202099	44.62403	8.439788	10.870478	59.078407	11.988409	62.69997	93.86668	7.967124	21.202099
FLKKIWRSKLVKRLRSKGKQLLKE	27.744854	15.819954	21.204819	48.006973	20.12006	20.515005	70.76111	13.930056	54.488354	81.86703	11.891516	21.204819
RFKKFFRKLKKSVKKRVKKFFKKPRVIGVTI	24.9501	12.860369	20.417206	37.310642	19.906536	21.212112	97.44625	17.42349	44.88901	78.25691	6.297637	21.212112
RFKKFFKKLKNSVKKRVKKFFRKPRVIG	29.286982	14.435091	20.773163	46.305027	20.739534	21.21391	97.42818	19.309557	50.832687	80.08594	7.1795807	21.21391
GFIKKLWRSKLAKKLR	21.21889	20.265524	32.637936	54.58899	17.500347	16.01725	70.17727	9.507044	62.392754	89.09424	13.313425	21.21889
RFKKFFMKLKKSVKKRVMKFFKKPMVIG	30.859661	17.521965	21.182158	52.007915	21.229017	18.666462	92.85234	10.358936	61.974373	93.957954	9.593874	21.229017
RVKRFKKFFKKVKKSVKKRLKKIFK	21.231453	9.92359	17.161158	47.072136	17.370968	18.86848	97.233376	22.978594	52.748474	80.52324	7.954479	21.231453
IWSAIWSGIKGLLGK	23.72157	78.285995	74.38356	17.106194	21.243126	17.152119	26.51217	16.822382	20.913427	49.336494	13.124097	21.243126
AKLLKIGLKSFARVLKKVL	12.430723	20.432726	25.707867	33.378506	21.24835	16.551517	38.102493	6.0212927	42.964836	50.510456	8.245539	21.24835
FLKKIWRSKLVKRLRSKGKQLLKEALA	25.646801	17.181902	20.734152	37.580845	21.258581	20.661402	60.843895	14.253374	47.481773	74.7408	12.25527	21.258581
KRFIRNLRSNLYQKIIKSTKSLL	18.260553	21.267036	22.321089	57.532753	17.005505	13.592883	47.856396	7.164818	63.9094	90.79939	14.859085	21.267036
RGLAKLLKIGLKSFARVLKKVLPKAAKAGKALAK	20.594368	18.116743	21.082317	57.933186	21.269535	23.346859	57.77653	8.591218	67.43896	75.859375	11.923114	21.269535
KRFKKFFKKVKKSVKKRLKKIFKKPMVIGVTIPF	24.946196	12.292648	17.993109	33.859688	21.271431	21.195543	85.556366	15.613933	43.728584	73.69565	7.524987	21.271431
RRVKRFKKFFMKLKKSVKKRVM	23.55242	13.304346	20.141901	54.934425	21.271938	21.222162	89.38295	19.38814	56.918663	87.10161	14.09791	21.271938
KKLWRSKLAKKLRAKGRELLKDY	26.624268	20.509861	21.273201	44.098248	19.741224	20.727528	69.45574	16.465496	59.302544	94.16625	13.221271	21.273201
ARKFKWGKLFSAAKKLYKKGKKLSKNKNFKKA	31.585663	15.727869	18.802258	35.51728	18.180822	21.292633	77.301674	20.184484	55.822044	84.33113	9.823259	21.292633
RRVKRFKKFFMKLKKSVKKRVMKFFKKPMVIG	29.397345	13.520474	17.31552	52.29125	20.660084	21.295818	102.22966	15.180232	59.66704	98.9936	8.427885	21.295818
LKKLRKWIYRIV	18.000317	21.302546	31.625986	54.464466	17.589	16.109913	74.36786	18.31595	50.40292	80.93473	15.67964	21.302546
GKKRRRASPLWKRRRFLSMLKARAK	26.568155	16.665302	21.31396	42.53901	19.103792	20.346958	78.6772	14.183751	64.70692	91.75916	10.288635	21.31396
NSFRFGSFLKKVWKSKLAKKL	20.943493	21.31595	26.027521	35.199024	10.615459	10.4196615	43.13772	7.747435	48.003864	70.52205	8.473652	21.31595
LKKIWRSKLVKRLRSKGKQLLK	28.643625	13.979085	17.943317	46.060875	17.774994	21.317276	72.936	12.581205	55.17971	88.96978	10.338549	21.317276
KDYFKKLLQKVINKIKSFRKK	26.37116	17.62514	21.323595	84.42199	20.611288	17.826458	65.358826	9.555814	77.47512	82.59692	10.086034	21.323595
ARKFKWGKLFSTAKKLYKKGKKLSKNKNFKKALK	29.608257	15.189326	17.558916	38.78504	17.8848	21.328617	77.66441	19.096077	59.00894	87.05647	9.818694	21.328617
ARKFKWGKLFSAAKKLYKKGKKLSKNKNFKKALKFGK	28.815441	14.966593	17.785477	35.758232	17.615108	21.333525	77.30531	17.460592	56.584328	86.78065	8.779656	21.333525
RVKRFKKFFMKLKKSVKKRVMKFFKKPMVIGV	29.995	16.153027	20.24321	50.259995	21.339785	20.94601	95.34901	14.312474	58.35491	94.665016	10.624029	21.339785
KDYFKKLLQKVIKKIKSFR	20.117088	20.754848	24.56994	83.03195	21.342167	17.901985	59.667084	8.725242	76.18399	77.139	12.556013	21.342167
KKIWRSKLVKRL	21.344309	13.439079	26.94246	45.220783	13.087942	13.908844	61.277027	14.932022	44.25584	79.86512	10.020089	21.344309
VNSFRFGSFLKKVWKSKLAKKL	19.659481	21.345604	23.8833	35.108143	13.038205	12.880989	42.462017	8.337175	44.978683	69.200264	9.345715	21.345604
KRFIRNLRSNLYQKIIKSTKSLLDLREKIT	19.78864	20.580757	21.348118	55.291344	23.105698	19.310879	50.79861	11.365183	62.98757	85.165245	17.40999	21.348118
RLSALKKRLLEKRLLQKRF	21.053165	21.352589	25.588406	85.923195	17.298695	19.452085	65.016205	13.532957	83.85103	97.42342	20.379366	21.352589
LRFKWKKVLHKVGHVAGKIAIGAASNIAAKA	16.26593	21.35446	23.496302	37.351128	9.307404	8.68101	42.442863	6.458049	46.16712	76.27906	7.9929733	21.35446
KKVWKSKLAKKLRSKGKQLLK	30.069729	14.740171	17.455872	45.49754	15.897551	21.35731	62.078266	17.532547	58.990013	86.566055	12.008327	21.35731
FRKAKGFLKKIWKSKIARRLREKGMKALK	33.83236	15.099266	21.357973	51.72994	17.353975	19.997839	103.37695	17.17649	72.91211	95.996475	9.057513	21.357973
KIGGFIKKLWRSKLAKKLRAK	21.361166	14.317667	21.751347	46.02111	11.074686	13.198486	53.578423	7.26678	57.4657	86.511	9.281862	21.361166
NKRFIRNLRSNLYQKIIKSTKSLLDLREKI	21.461689	18.478954	20.447289	51.2387	21.363632	19.485477	53.74294	9.134723	60.77291	88.31189	13.33568	21.363632
KKFFRKLKKSVKKRVKKFF	19.633833	9.382797	18.098589	39.346947	22.688961	21.366291	88.594406	18.786854	45.06521	70.00592	9.91215	21.366291
LKKIWRSKLVKRLRSKGKQLLKE	31.828852	18.050802	21.037384	51.086025	18.920506	21.367538	69.18987	15.550862	58.431023	89.86394	14.423146	21.367538
RKFKWGKLFSTAKKLYKKGKKLSKNKNFKKALKFGKQLAKNLQ	33.599617	18.235014	20.46423	42.525307	17.086494	19.675146	76.57531	21.37455	61.730186	93.456985	12.982526	21.37455
KRLKGFAKKLWNSKLARKIRTKGLKYVKNFAKDMLSEG	29.078348	17.73758	18.619295	43.773617	18.18325	21.379286	65.74985	20.166178	62.998665	91.79642	13.245267	21.379286
KRVKRFKKFFKKLKNSVKKRAKKFFKK	22.71971	10.0429735	16.672861	52.009888	16.398287	18.832258	96.774574	21.384521	57.881886	88.43825	8.1934805	21.384521
KRRRASPLWKRRRFLSMLKARAKRT	22.640203	18.193897	21.395044	50.000652	18.188839	17.151758	70.14284	14.326942	67.556694	89.111404	11.14044	21.395044
FIKKLWRSKLAKKLRAKGR	21.691952	13.963979	21.395245	42.968475	17.455112	16.756966	81.23694	9.668774	51.73531	90.27608	6.8440566	21.395245
RFKKFFKKLKNSVKKRAKKFFKKPRVIGVSIPF	25.724255	14.789747	20.724407	47.92694	20.52402	21.395317	89.26578	15.639406	55.18264	83.5645	8.332415	21.395317
RLKGFAKKLWNSKLARKIRTKGLKYVKNFAKDMLSE	28.201508	18.843136	19.097664	47.63952	18.298615	21.396233	63.475605	18.237516	65.297035	93.71891	15.062475	21.396233
ARKFKWGKLFSTAKKLYKKGKKLSKNKNFKKALKF	28.88876	15.132009	18.125942	35.475895	18.787556	21.396557	79.548355	18.084581	55.796947	86.01951	9.644978	21.396557
KRFKKFFKKLKNNVKKRVKKFFRK	21.39684	9.146177	19.03662	38.184036	18.630018	18.564365	115.40879	27.038746	42.767647	76.39127	6.8622274	21.39684
KRFKKFFRKLKKSVKKRVKKFFKKPRVIGV	24.051363	10.534376	18.242805	31.492298	20.189974	21.402157	97.0512	20.597145	38.491154	72.06676	5.171259	21.402157
KRFKKFFMKLKKSVKKRVMKFFKKPMVIGVTF	26.003565	17.359875	21.40592	46.618797	19.604765	17.484325	84.259415	11.885136	57.121235	89.86809	10.974615	21.40592
ARKFKWGKLFSTAKKLYKKGKKLSKN	32.45823	20.65666	21.406311	39.59264	18.608507	21.327354	73.23543	20.085373	59.554382	86.8863	11.559729	21.406311
KRFKKFFKKLKNSVKKRAKKFFKKPRVIGVSI	24.319818	11.066674	18.355007	36.864594	20.26891	21.407387	92.56972	16.771435	44.479958	75.78996	6.2125044	21.407387
RKFKWGKLFSTAKKLYKKGKKLSKNKNFKKALKFGKQLAKNLQA	33.50559	17.449986	19.6075	39.178993	16.645803	18.99503	73.3829	21.407503	59.47419	90.376045	11.85449	21.407503
KRLKGFAKKLWNSKLARKIRTKGL	24.981571	15.273117	21.409245	44.320004	10.068037	12.459245	68.53922	11.533598	56.92384	96.93611	6.346074	21.409245
SFRLGGFLKKIWRSKLVKRL	20.264206	21.43522	32.353523	38.655327	12.991664	11.486604	61.155693	5.438907	52.677094	80.76216	7.0042906	21.43522
KFKWGKLFSTAKKLYKKGKKLSKNKNFKK	34.98962	17.123455	20.405397	38.047813	19.743464	21.438356	73.844864	17.745922	56.067616	82.745964	9.004107	21.438356
RLGGFLKKIWRSKLVKRLRSKGKQLLKE	27.411243	17.792904	21.449535	59.423054	11.962327	15.322271	67.95787	10.108456	70.01554	103.0672	9.908418	21.449535
KWGKLFSTAKKLYKKGKKLSKNKNFKKALKF	29.356684	15.68573	19.121428	32.74708	19.081264	21.453993	67.32656	15.048337	52.099873	81.36502	10.66344	21.453993
KRFKKFFMKLKKSVKKRV	21.456894	12.06477	18.783197	47.983902	22.155079	20.230965	89.742935	13.91273	51.301765	77.44542	13.158493	21.456894
KRFKKFFKKVKKSVKKRLKKIFKKPMVIGVTI	24.499914	11.377016	17.480177	31.695877	21.45936	21.18762	86.57567	15.708217	41.19882	71.32001	6.793189	21.45936
RFGSFLKKVWKSKLAKKLR	21.461018	15.865067	22.059578	44.60987	12.365397	13.171679	67.68895	9.0975485	57.37501	88.99751	8.305414	21.461018
LKLKSILGKLGVILSHL	15.0948515	37.257942	43.740623	22.620655	13.972214	10.426288	23.415749	9.48508	21.463657	40.6461	7.172026	21.463657
RKFKWGKLFSTAKKLYKKGKKLSKNKNFKKALKFGKQLA	33.029785	16.860172	19.9801	38.229942	14.573656	16.83127	71.96785	21.465126	59.255943	90.28239	10.666495	21.465126
KKFFMKLKKSVKKRVMKFFK	21.467936	11.724272	16.658083	63.772957	21.854282	17.952244	89.388626	9.095046	64.13177	85.048836	13.536128	21.467936
RVKRFKKFFMKLKKSVKKRVM	23.03968	15.06766	21.474699	57.43379	20.64024	20.170395	89.927284	17.415419	60.749474	90.327225	16.75964	21.474699
FRLGGFLKKIWRSKLVKRL	21.47772	21.263523	34.40148	42.810814	15.200673	12.775918	76.29188	5.2343664	57.102234	85.79589	7.1205254	21.47772
KRVKRFKKFFKKLKNSVKKRAKKFFK	22.385504	10.141403	16.858257	51.682728	16.057987	18.494532	94.59682	21.483482	57.434856	88.03179	8.4657955	21.483482
KKLWRSKLAKKLRAKGRELLKDYANRVINGG	26.808247	18.140125	18.695974	35.492207	20.45694	21.484737	67.7054	17.976948	51.354145	85.78006	9.907232	21.484737
FLWGALIKGAGKLI	27.35401	71.66094	92.41164	15.284058	21.490255	13.981494	37.215767	7.457447	20.976074	49.312958	6.7724776	21.490255
RLGGFLKKIWRSKLVKRL	21.49225	17.672588	27.3957	45.79195	9.296757	10.767145	59.885334	5.8195963	55.199055	89.26004	6.911985	21.49225
KKLWRSKLAKKLRAKGRELLKD	26.851715	19.323944	21.493803	50.958733	18.274977	20.043247	65.91971	18.822039	62.287792	97.72862	15.889601	21.493803
ARKFKWGKLFSTAKKLYKKGKKLSKNKNFK	31.537357	16.59156	18.446655	41.389263	17.949291	21.496431	79.60017	20.34871	62.333824	90.49204	9.683741	21.496431
RFKKFFKKLKNSVKKRVKKF	22.049246	11.88266	21.501492	55.505005	17.97897	16.834957	93.0706	16.25958	57.041443	80.561935	11.719309	21.501492
ARKFKWGKLFSTAKKLYKK	23.457157	21.503407	21.22388	47.79801	13.497952	15.2135725	61.67162	14.545489	65.51679	84.905136	11.141935	21.503407
KRMWRSKLAKKLRAKGKELLR	25.562778	16.446571	21.507107	50.752785	15.308533	16.458908	84.4168	14.621721	64.542465	104.19684	11.549423	21.507107
NKRFIRNLRSNLYQKIIKSTKSL	19.81015	21.509468	23.989805	56.378834	14.366377	12.173973	50.207165	6.812651	62.80074	93.70679	11.773939	21.509468
RKFKWGKLFSTAKKLYKKGKKLSKNKNFKKALKFGKQLAKN	33.588997	18.082977	20.10564	41.438046	16.755974	19.57137	74.82025	21.515114	61.102245	91.999535	12.399151	21.515114
KRLKGFAKKLWNSKLARKIRTKGLKYVKNFAKDMLSEGE	29.328772	17.548267	18.150776	45.3312	17.758642	21.520794	65.48206	19.624907	63.37736	92.303925	13.658734	21.520794
KIGGFIKKLWRSKLAKKLRA	21.521067	16.385258	25.435879	39.32201	10.055956	11.097498	49.124607	7.2636056	51.457405	78.32222	8.196918	21.521067
KRVKRFKKFFKKLKNSVKKRVKKFFRKPRVIGVTF	23.790865	12.149251	18.515995	41.95893	18.097567	20.091015	95.17215	21.525284	46.839092	83.72322	5.6867847	21.525284
AKKLWNSKLARKIRTKGLKYVKNFA	26.452084	19.713867	21.526217	45.49488	16.137182	18.748789	66.640686	13.279839	61.839638	94.249855	12.110202	21.526217
FSFKRLKGFAKKLWNSKLARKIRTK	23.97514	12.898778	21.537012	43.19247	19.137508	18.963863	86.4788	12.102719	54.92168	90.01377	8.428484	21.537012
KLWNSKLARKIRTKGLKY	21.54073	18.256441	22.96793	44.334106	10.811415	13.12896	51.03112	8.59758	51.28001	94.06056	8.119043	21.54073
RGWLGKLGKGLKKVGKKFVKKMSSAMKA	26.5619	16.968552	21.546349	44.370884	17.054893	20.193333	60.083405	14.604543	61.90484	84.00229	13.007283	21.546349
RLGGFLKKIWRSKLVKRLRSKGKQLLKEA	27.864847	17.581867	21.554874	52.910164	13.147265	15.413783	64.95163	11.385087	65.5829	95.61626	10.8979	21.554874
KLLKIGLKSFARVLKKILPKAAKAGK	21.887218	17.782682	19.673504	54.095314	18.828238	21.555553	44.45124	7.4251795	53.862984	72.87416	9.016831	21.555553
NSFRLGGFLKKIWRSKLVKRLR	21.177794	21.558914	30.52209	47.440636	10.773455	11.364252	59.18241	5.665488	58.634167	95.8818	7.6194506	21.558914
KFSVFGKILRSIAKVF	13.841304	32.11773	47.493294	21.562595	15.454913	12.164946	32.53657	6.40302	28.137568	49.25188	6.6293344	21.562595
LKKIWRSKLVKRLRSKGKQLLKEAL	29.843256	17.526562	21.567558	43.427696	17.925043	19.36416	65.93595	13.75163	51.951744	84.42825	13.827644	21.567558
SFLKKVWKSKLAKKLRSKGKQLL	28.125666	16.029089	19.650896	38.555008	21.065325	21.56756	63.975933	15.154216	48.85775	74.75386	10.782397	21.56756
KKLWNSKLARKIRTKGLKYVKNFAKDMLSEGE	27.486837	16.737112	17.62693	42.530144	18.980204	21.57734	58.49713	16.263279	58.03939	93.1552	13.853335	21.57734
RVKRFKKFFKKLKNSVKKRAKKFFKKPKVIGVTF	28.230434	13.87818	19.71233	47.324394	19.20842	21.051497	98.861465	21.578106	54.83619	85.3377	7.3108835	21.578106
KLGSFLKKAWKSKLAKKLRA	23.718428	16.835796	21.595003	41.100304	14.77269	16.521519	51.22619	13.856273	54.323677	76.61186	11.620646	21.595003
SFKRLKGFAKKLWNSKLARKIRTKGLKYVKNF	28.05726	15.205501	20.119543	39.394333	18.638039	21.596882	82.20013	17.537048	57.648895	93.411156	12.070547	21.596882
KRFKKFFKKLKNSVKKRVKKFFRKPRVIGVT	26.566498	13.625424	20.27556	37.86355	20.037634	21.27401	92.38077	21.599455	43.41626	75.74309	7.0165243	21.599455
RVKRFKKFFKKLKNSVKKRAKKFFK	23.429096	11.50808	18.61731	56.304188	15.168249	16.684597	97.12239	21.600374	62.260895	88.83106	9.354033	21.600374
KSKWGKLWGKAKGVAKKGAKKVKKALLKAL	26.141998	15.629381	20.006996	28.487955	17.082455	21.605816	52.14341	20.911186	44.880787	69.63268	8.936771	21.605816
KRVKRFKKFFKKLKNSVKKRVKKF	22.667057	9.646256	16.864662	44.002914	19.498947	21.20183	95.19907	21.607786	47.518486	77.63216	8.151052	21.607786
FKRLKGFAKKLWNSKLARKIRTKGLKYVKN	28.827219	15.094019	19.049685	40.314274	19.803564	21.608654	87.842354	16.790388	57.46171	90.53505	10.433355	21.608654
KWGKLFSAAKKLYKKGKKLSKNKNFKKALK	29.984192	15.118625	18.247786	37.062523	17.766636	21.61559	65.64751	14.237302	56.198036	81.83074	9.965635	21.61559
LKLKSIVSWAKKVL	9.7096195	29.888882	29.650946	21.625856	16.059246	12.408513	26.36198	9.916746	21.895626	41.96488	10.46167	21.625856
KFGGFLKKMWKSKLAKKLRAK	28.272741	14.381808	21.626806	49.591087	19.296963	19.658823	73.76941	11.875481	64.646774	90.159386	13.388832	21.626806
KRLKGFAKKLWNSKLARKIRTKGLKYVKNFAKDM	28.06478	15.964857	18.98563	42.07472	18.32171	21.627413	67.8043	18.614136	59.945404	91.06974	13.977728	21.627413
KKQIRLYVLKHYGKKSSSKSFRKIVISK	30.438862	20.744995	21.631483	64.47426	17.669233	18.92084	63.76234	11.926989	74.13574	95.3072	11.873976	21.631483
KRFKKFFMKLKKSVKKRVMKFFKKPM	24.936941	11.404411	14.926219	49.59394	21.634014	17.084942	109.36204	8.180288	52.765045	84.50354	9.079085	21.634014
RSMWSGMWRRKLKKLRNALKKKLKGEK	36.24544	19.899307	21.648895	55.23072	10.730658	13.396197	82.39638	11.912974	72.42189	116.13814	8.368627	21.648895
NSFRLGGFLKKIWRSKLVK	20.51481	21.657688	28.490658	50.672966	9.134279	10.227536	47.13929	5.1421194	58.04787	85.1321	7.7126656	21.657688
GKKRRRASPLWKRRRFLSMLKARAKRTGYK	29.433628	18.886372	21.248623	37.35645	18.102047	21.660444	85.444725	18.391232	63.19166	94.0222	8.548806	21.660444
RLGGFLKKIWRSKLVKRLR	21.661636	18.01109	26.489182	53.834877	10.695483	13.025212	67.431946	6.4537873	63.101856	101.82809	8.078007	21.661636
RKAKGFLKKIWKSKIARRLREKGMKALKNY	34.106903	16.997358	21.662352	48.627663	13.777992	17.397259	86.29653	13.69784	66.48062	103.02014	9.432164	21.662352
RRRASPLWKRRRFLSMLKARA	19.024778	21.662762	21.873634	59.954395	16.042341	13.510045	62.642517	8.2351055	77.33809	89.23181	11.992983	21.662762
PLWKRRRFLSMLKARAKR	18.289991	21.66632	25.746897	45.418076	14.659073	12.21426	72.70568	7.6096153	59.73705	91.24692	9.106592	21.66632
KNKRFIRNLRSNLYQKIIKSTKSLLDLREKITK	23.126389	16.90161	18.207142	51.817455	21.677975	21.098108	54.801228	11.565138	60.632336	87.20378	14.079371	21.677975
RLGGFLKKIWRSKLVKRLRSKGKQLLKEAL	27.331396	17.942032	21.68081	52.93092	13.936907	15.466891	64.792984	10.257953	66.12197	98.18718	11.180311	21.68081
RLKGFAKKLWNSKLARKIRTKGLKYVKNFAKDM	27.970999	18.854141	20.290947	44.63235	18.785809	21.684124	66.3108	19.262857	62.53454	93.82362	14.431564	21.684124
LKGFAKKLWNSKLARKIRTKGLKYVK	27.945288	14.334244	17.09473	39.467564	18.374067	21.688766	77.25538	15.151858	57.066475	87.48978	8.036643	21.688766
KLLKIGLKSFARVLKKVLPKAAK	20.326319	17.630936	18.790836	57.95939	21.688868	23.524841	42.151737	7.4821463	52.163887	63.61073	11.935895	21.688868
GGFLKKIWRSKLVKRLR	21.692265	19.048147	29.485523	54.96397	16.797071	16.392073	70.64112	9.273814	64.45857	85.089165	12.670393	21.692265
LKKMWKSKLAKKL	21.694277	17.654066	23.308136	51.66213	17.547241	15.888449	67.169205	15.30293	48.50436	74.73446	18.980057	21.694277
GFGSLFKFLGKKLL	24.212597	63.59607	74.65987	14.634514	21.712177	11.896107	47.992928	6.701233	19.125074	44.949234	5.8381205	21.712177
KNKRFIRNLRSNLYQKIIKSTKSLLDLREKIT	21.71645	17.338743	18.755323	49.20661	22.418756	20.29544	52.250324	11.952124	58.41755	82.89987	14.428228	21.71645
SFIKRMWRSKLAKKLR	21.355019	21.71871	30.157272	47.873722	15.415729	13.680023	75.085144	9.1423	52.652454	97.94901	10.787458	21.71871
KKLWNSKLARKIRTKGLKYVKNFAKDM	27.841986	18.981333	21.724094	46.97296	19.240324	21.150043	61.03379	15.930906	60.355183	99.51591	16.256695	21.724094
KRFIRNLRSNLYQKIIKSTKSLLDLR	18.007526	21.836056	21.727634	60.812817	21.186161	16.986649	51.96637	9.014729	66.958664	92.076675	17.997671	21.727634
RFKKFFKKLKNSVKKRVKKFFRKPRVIGVTF	23.892214	15.093321	21.731909	45.210804	17.250002	18.111965	89.13516	16.946394	50.926125	81.963554	7.245782	21.731909
FSFKRLKGFAKKLWNSKLARKIRTKGLKYVK	27.331247	14.819354	19.618073	38.95623	20.339996	21.735	90.34067	17.016247	59.457134	90.67269	10.040177	21.735
KLLKIGLKSFARVLKKVLPKA	20.594997	21.495312	23.912931	52.881756	21.738268	20.910484	40.1892	8.952864	49.436966	62.384937	13.984235	21.738268
GGFLKKIWRSKLVKRL	21.741817	20.463827	33.381973	47.166588	14.424344	13.358203	62.720074	8.675538	54.510956	75.86875	11.051195	21.741817
RRRASPLWKRRRFLSMLK	24.24251	21.744253	21.051235	77.31629	13.215456	13.749079	63.767426	6.8619285	83.85586	99.66405	11.004925	21.744253
RLKGFAKKLWNSKLARKIRTKGLKYVKNFAKDMLSEGEE	30.709494	20.559935	19.722803	48.24267	18.086924	21.748657	65.230545	19.79464	66.60239	94.44012	14.223993	21.748657
KIWRSKLVKRLRSKGKQLL	24.629642	15.519423	21.749626	49.048683	12.32169	13.279358	58.7042	9.908476	55.84029	90.02076	10.13593	21.749626
KKFFKKVKKSVKKRLKKIF	18.7268	9.486602	16.838133	42.697968	25.006037	21.757524	81.716835	14.99087	46.494774	67.37021	9.843505	21.757524
RFKKFFRKLKKSVKKRVKKFFKKPRVIGVTIPF	24.08073	15.099716	21.445698	41.78753	20.311274	21.75822	93.47913	17.343653	47.952538	80.765076	7.90804	21.75822
RLKGFAKKLWNSKLARKIRTKGLKYVKNFAKDMLSEGE	30.40112	20.512327	19.854687	48.607533	18.35205	21.761562	65.05706	19.141705	67.018814	94.91008	14.855179	21.761562
KKRRRASPLWKRRRFLSMLKARAKRTGY	24.736273	20.959274	21.761585	42.42518	16.856869	17.552792	80.186516	16.135174	65.72722	94.03426	8.650045	21.761585
ARKFKWGKLFSTAKKLYKKGKKLSKNKN	33.638634	19.775305	20.615063	38.44023	18.56989	21.767956	74.39545	21.470625	59.186974	86.29256	11.003859	21.767956
KRFKKFFRKLKKSVKKRVKKFFKKPRVIG	25.562756	10.816512	18.01799	32.702984	20.48333	21.78084	102.248535	21.694592	40.46804	74.55025	5.037743	21.78084
WKKILGKIIKVAK	16.403303	21.79899	32.27926	52.52784	11.784586	16.968748	26.450714	8.455489	50.647167	64.27417	14.392026	21.79899
KDYFKKLLQKVIKKIKSFRK	24.228418	16.789677	21.091839	80.55928	21.801203	19.049557	62.95269	8.241025	75.48386	76.82828	9.852047	21.801203
RFKKFFKKLKNNVKKRVKKFFRKPRVIGVTIP	29.634872	15.544991	21.80138	45.68906	21.42858	21.713081	96.7887	19.78875	48.510807	81.837296	6.5075927	21.80138
KWGKLFSTAKKLYKKGKKL	21.801392	18.793526	22.82673	26.314371	10.426314	12.572145	43.28204	11.050332	39.93304	70.3852	7.929058	21.801392
RGWLGKLGKGLKKVGKKFVKKMS	27.878876	17.558231	21.80634	45.799732	15.766197	20.51921	56.397045	14.8513365	61.860767	85.224045	12.406668	21.80634
KRLKGFAKKLWNSKLARKIRT	22.281513	15.48067	21.80667	47.544884	11.3908825	14.507471	60.715263	12.305727	57.296448	92.13777	10.169949	21.80667
RVKRFKKFFKKLKNNVKKRVKKFFR	21.812319	10.773244	21.310743	45.052864	16.920444	17.981226	115.30642	28.954464	47.04114	84.80269	7.4101725	21.812319
KKIWRSKLVKRLRSKGKQLLKE	32.851124	18.031422	21.815514	55.125824	14.718448	17.947876	66.42742	15.769612	65.048996	99.29869	14.437381	21.815514
LAKLLKIGLKSFARVLKKI	13.985927	21.02927	28.568882	46.06358	21.818365	18.34136	41.01745	4.600497	48.715584	58.175697	10.87485	21.818365
KFKWGKLFSAAKKLYKKGKKLSKNK	32.81337	18.98507	21.81953	32.60253	18.920391	20.229832	62.341938	13.916418	48.39005	74.996254	8.449047	21.81953
VNSFRFGSFLKKVWKSKLAKKLRSKGK	28.356638	19.28729	21.820612	39.854073	12.389388	14.884175	60.554985	11.021616	54.79946	85.862564	6.9191017	21.820612
PRRVKRFKKFFRKLKKSVKKRVKKFF	23.07065	11.090511	19.325687	47.74955	21.350624	21.826433	89.0742	20.567923	56.440918	66.89253	7.817128	21.826433
LLKIGLKSFARVLKKI	12.642543	21.827084	31.017996	32.723442	14.137425	12.789167	31.49081	4.1590977	31.056025	44.666527	7.301095	21.827084
RFILWIKRIMRLKL	13.337746	33.807236	45.58512	21.84283	8.960429	5.8888884	42.183094	5.513395	28.254436	82.61226	5.3468075	21.84283
RFKKFFKKLKNSVKKRAKKFFKKPKVIGVTF	27.029598	15.479948	21.845203	48.95919	20.31184	21.32473	92.18681	17.379827	56.79428	83.53133	8.725208	21.845203
RRVKRFKKFFRKLKKSVKKRVKKFFKKPRVIGVTIPF	25.403791	13.955412	20.66394	43.259293	19.05845	20.814625	99.87667	21.853296	49.09304	86.17779	5.797248	21.853296
VNSFRLGGFLKKIWRSKLVKRLRS	20.537167	21.86053	26.031118	39.942757	12.996788	11.996323	51.76882	5.842099	52.06491	83.13531	7.96538	21.86053
FSFKRLKGFAKKLWNSKLARKIRTKGLKYVKNFAK	26.751059	13.942352	18.910343	40.107513	19.676533	21.866976	87.95014	16.937733	60.71679	91.936935	10.187314	21.866976
KKLWRSKLAKKLRAKGRELLKDYANRVIN	25.2401	17.187153	18.099957	38.721966	21.10507	21.86794	63.990894	16.45203	53.186394	86.256454	12.6285515	21.86794
RLGGFLKKIWRSKLVKRLRSKGKQLLKEALA	27.46812	19.030697	21.87276	51.060604	15.003682	16.902365	62.03072	11.73068	65.237686	94.27233	13.36008	21.87276
EERGWLGKLGKGLKKVGKKFVKKMSSAMK	30.5801	20.012272	21.183554	44.59931	17.343838	21.877865	54.66936	16.16798	62.983685	79.90242	12.691767	21.877865
IFKAIWSGIKSL	24.679043	99.564514	100.75102	14.784961	21.882942	12.948914	31.611588	19.04566	18.430887	49.21482	11.651111	21.882942
RVKRFKKFFRKLKKSVKKRVKKFFKKPRVIGVTIPF	25.995335	14.162372	20.546429	42.15743	20.094112	21.883747	102.15558	20.686674	47.688953	82.05617	6.282584	21.883747
GKKRRRASPLWKRRRFLSMLKARAKR	27.454733	17.084005	21.884193	39.03124	20.23674	21.858082	81.98124	16.21245	61.308094	89.89362	10.140709	21.884193
KRFKKFFKKLKNSVKKRAKKF	25.99982	11.653822	21.80814	47.674656	21.885143	20.89111	99.14737	20.885872	52.78119	75.14902	10.781468	21.885143
SFRLGGFLKKIWRSKLVK	21.200184	21.886873	29.174713	50.036633	11.567602	12.7352085	52.058575	5.6438985	57.997887	80.90788	8.343309	21.886873
KRFKKFFKKVKKSVKKRLKKIFKKPMVIGV	26.209614	10.746957	16.960821	30.447773	21.89044	21.762903	89.27381	17.129154	39.909813	70.7001	6.3916984	21.89044
RRRASPLWKRRRFLSMLKARAKRTG	24.304415	21.592897	21.890772	60.150093	14.533928	14.052513	78.49527	9.946265	78.94593	103.36708	9.02722	21.890772
FIKRMWRSKLAKKLRAK	21.89244	18.89219	26.133533	56.45167	19.381237	17.839983	81.50839	9.627781	62.266827	99.37725	14.672183	21.89244
RFKKFFKKLKNSVKKRAKKFFKK	25.208462	13.381765	21.9006	60.80602	19.048475	19.938774	97.95694	20.26626	66.20939	86.98838	12.9567995	21.9006
FAKKLWNSKLARKIRTKGLKYVKNF	25.573294	15.907183	20.362463	40.039116	21.901772	21.865692	82.20827	10.452185	57.749195	89.743416	10.161396	21.901772
IFGAIWNGIKSLF	21.902557	148.78067	141.26337	7.416865	24.15649	11.097094	31.229076	8.51246	12.542822	47.422157	7.052695	21.902557
PRRVKRFKKFFKKLKNSVKKRAKKFFKK	25.534487	12.1152935	19.073902	56.947945	19.561848	21.821573	87.137375	21.902712	67.028366	74.96365	8.901635	21.902712
EARKFKWGKLFSAAKKLYKKGKKLSKNKNFKKAL	34.24565	18.712498	20.894226	37.893467	20.304142	21.837269	76.536194	21.905247	59.351906	83.169205	11.877868	21.905247
KPWKLSSWKKYKVLLEKYGSRIVK	24.755148	21.917212	19.51865	32.57768	15.589525	14.02104	48.66367	10.936746	52.718067	74.480934	11.808096	21.917212
SFRLGGFLKKIWRSKLVKRLR	21.378473	21.923458	31.077774	46.071236	14.453573	13.703096	67.32693	6.522513	60.135365	90.68157	8.97083	21.923458
RVKRFKKFFRKLKKSVKKRVKKF	21.923508	10.749032	19.009964	47.327026	17.77576	18.839941	96.38979	23.854038	51.9075	80.051	9.208036	21.923508
KWGKLFSAAKKLYKKGKKL	21.924	17.543013	22.923035	25.552341	11.420074	13.339305	46.636055	10.050459	39.445824	68.68551	7.458654	21.924
IGLLSGILKSLL	21.92551	53.46345	63.372143	18.737759	23.089745	14.523077	34.218433	14.701895	20.128603	44.591526	12.5259	21.92551
KLWRSKLAKKLRAKGRELL	21.931122	17.793554	22.494495	57.03539	13.979314	14.192683	66.75394	11.589254	64.59029	99.12205	13.148135	21.931122
RFGSFLKKVWKSKLAKKLRSKGKQLLKD	31.42779	20.398617	21.938883	42.12045	18.003702	20.80325	67.58177	17.532207	60.407288	89.78668	11.760516	21.938883
RVKRFKKFFKKLKNSVKKRAKKFFKKPKVIGVTFPF	29.16687	14.215921	19.846184	47.05137	19.984549	21.942823	100.05345	21.28072	54.78996	84.90614	7.144909	21.942823
RVKRFKKFFKKLKNSVKKRVKKFFRK	21.943483	10.0269985	17.366089	49.880188	15.283504	16.944986	102.75798	22.199053	53.44445	86.83876	7.4866586	21.943483
LAKLLKIGLKSFARVLKKIL	12.136718	21.954615	27.892475	31.781742	21.368324	15.7506485	36.528324	4.1564384	41.006886	51.25347	9.249861	21.954615
KFKWGKLFSAAKKLYKKGKKLSKNKNFKK	35.4896	16.76748	20.647064	38.111374	20.627089	21.956799	75.6961	16.657703	55.168446	82.00806	8.699995	21.956799
KFGGFLKKMWKSKLAKKL	21.961441	15.936503	22.601519	36.61311	13.056638	11.076082	53.23574	6.930682	47.219666	73.495316	9.119664	21.961441
ARKFKWGKLFSTAKKLYKKGKKLSKNKNFKKALKFGK	29.726782	16.037207	18.391771	36.828667	17.946493	21.969706	77.17191	19.494709	58.063515	87.094894	9.380175	21.969706
KKMWKSKLAKKLRAKGKQML	30.083752	16.114565	21.977932	53.172382	13.378548	14.1026	72.94076	13.165462	65.57325	97.94881	12.489537	21.977932
AKLLKIGLKSFARVLKKI	15.164551	19.440613	27.04299	47.62806	21.988535	18.859318	42.803665	5.590686	50.763847	60.53365	10.618848	21.988535
KKMWKSKLAKKLRAKGKQMLKEY	35.53041	17.63464	21.9987	56.819347	18.986485	20.153496	78.60842	14.8935795	71.95405	99.7545	17.409506	21.9987
RKFKWGKLFSTAKKLYKKGKKLSKNKNF	29.707102	18.795794	21.999817	39.879562	14.53615	16.14762	73.84411	16.98	57.920647	95.78885	10.771214	21.999817
VKRFKKFFMKLKKSVKKRVMKF	19.994036	11.458953	16.91034	54.75358	25.714746	22.002674	102.95543	11.158956	58.901165	84.744675	13.813284	22.002674
RFKKFFMKLKKSVKKRVMKFFKKPMVIGV	29.066996	17.945972	22.011131	49.631313	20.218296	18.021862	86.316635	9.321054	60.830627	94.429634	10.267668	22.011131
RKFKWGKLFSAAKKLYKKGKKLSKNKNFKKALKFGKQLAKNLQAGEEH	36.388977	20.850975	22.01357	46.387417	16.696232	19.231998	80.40767	20.858875	68.573746	98.26329	11.752642	22.01357
KRFKKFFKKLKNNVKKRVKKFFRKPRVIGVTIP	27.09519	12.37424	19.590256	36.997524	21.099228	21.909197	100.35024	22.017632	42.292744	78.043274	5.7111244	22.017632
RFKKFFKKLKNSVKKRVKKFFRKPRVIGVT	28.694149	15.950729	22.018932	46.29223	20.046795	21.440273	92.030174	20.099476	50.357693	80.46983	8.064519	22.018932
RLKGFAKKLWNSKLARKIRTKGLKYVKNFAKDMLS	27.769085	18.980707	19.679358	44.861614	19.219772	22.020426	64.75755	18.166777	63.133587	92.95968	14.28301	22.020426
LKGFAKKLWNSKLARKIRTKGLKYVKNF	28.677332	17.731129	20.485664	38.81059	19.45818	22.0237	75.81342	15.724238	56.762062	90.62876	9.978607	22.0237
GFLKKIWRSKLVKRLRSKGKQLLKEAL	25.690445	17.592068	22.024399	42.615376	17.508434	18.323883	62.6131	13.661463	58.96212	81.40045	12.424435	22.024399
RGLAKLLKIGLKSFARVLKKVLPKAAK	20.532581	18.036291	21.244549	62.862312	22.028349	23.368427	57.215748	7.409424	66.67277	74.1216	12.121788	22.028349
LRFKWKKVLHKVGHVAGKIAI	19.19679	22.038631	27.338501	51.0615	7.6953554	7.96566	51.185036	6.51755	58.248547	85.00902	9.021332	22.038631
SKKQIRLYLLKHYGKKLFKKRPK	45.723454	22.049107	21.398886	74.982544	15.105894	18.506449	76.14514	11.830929	87.56536	111.960655	7.1811867	22.049107
KRVKRFKKFFKKLKNSVKKRVKKFFRKPRVIGVTFP	25.719202	12.543626	18.236692	42.40482	19.722593	22.05978	97.94089	22.048267	48.039703	85.39555	5.7860265	22.05978
KFSVFSKILRSIAKVFKGVGKVRK	19.452309	22.064585	28.19511	39.056084	17.384527	17.901812	49.54971	8.963835	48.55481	68.11752	7.9900084	22.064585
KRFKKFFRKLKKSVKKRAKEFFK	22.07703	11.643727	19.946857	49.176804	19.23618	19.540812	86.55928	23.357635	58.946312	79.9338	11.099503	22.07703
IKRMWRSKLAKKLRAKGKELL	29.275803	17.232248	22.086437	54.834023	18.091707	17.847904	81.67823	12.9215145	64.05334	100.54186	12.549134	22.086437
FIKKLWRSKLAKKLRAKGREL	23.745333	15.247269	22.086765	43.973198	17.111614	15.340181	70.89578	11.675265	53.701622	86.03448	8.102098	22.086765
RVKRFKKFFKKLKNSVKKRAKKFFKK	23.97923	11.207571	18.30593	56.1841	15.582321	17.220577	100.71706	22.093285	61.62208	88.60367	8.794175	22.093285
FRLGGFLKKIWRSKLVKRLR	21.481785	22.10085	33.438183	51.54945	16.907812	14.791156	82.960335	6.2198935	64.64458	96.15027	9.122076	22.10085
KLWNSKLARKIRTKGLKYVKNFAKDM	25.80043	19.022448	22.103207	45.682358	19.593718	20.922802	58.05073	13.610944	59.364838	97.11696	16.43139	22.103207
ILKALAKIAGKVVKKL	17.194458	22.11388	29.446346	35.698174	20.829847	22.014675	30.137384	14.49425	32.47834	42.565224	10.836262	22.11388
RFKKFFKKLKNSVKKRVKKFFRKPRVIGVTFPF	24.985195	16.633373	22.12549	47.75249	18.960869	19.981892	88.67696	17.272846	51.855877	83.67939	8.446668	22.12549
SFKRLKGFAKKLWNSKLARKIRTKGL	27.664694	14.630045	22.131195	37.17043	13.01375	14.902155	75.70423	13.327925	51.97468	89.03978	6.0033383	22.131195
KRFKKFFKKVKKSVKKRLKKIFKKPMVIGVTFP	27.130543	12.220809	17.418068	35.210594	21.490843	22.134476	88.12684	17.151953	44.613277	74.62363	6.928984	22.134476
KFKWGKLFSTAKKLYKKGKKLSKNK	33.61894	20.03121	22.143139	33.42199	19.179892	20.941526	61.155678	15.773331	50.269604	76.28675	9.328041	22.143139
RGLAKLLKIGLKSFARVLKKILPKAAKAGKSLAKSLA	20.546097	18.92596	22.536373	50.594795	21.403206	22.148418	56.58716	7.6496468	62.79546	76.65962	11.665241	22.148418
RGLAKLLKIGLKSFARVLKKILPKAAKAGK	22.151186	19.080547	21.975094	64.26111	19.258648	22.251537	57.675728	7.065599	71.13211	82.83472	10.876559	22.151186
KRFKKFFMKLKKSVKKRVMKFFKKPMVIGVTFPF	28.101465	18.664263	22.161358	48.1214	20.713428	18.832634	84.824036	12.596136	58.55668	90.89596	12.154264	22.161358
PLWKRRRFLSMLKARAK	18.51894	22.165058	25.49112	46.036324	15.260323	13.217753	62.430927	7.571803	59.58377	82.730606	10.405031	22.165058
FRFGSFLKKVWKSKLAKKLRSK	22.74753	17.514914	22.165194	43.01078	18.819944	15.7860775	69.46681	9.007132	59.154583	82.57648	11.208482	22.165194
RRRASPLWKRRRFLSMLKARAKRT	22.757874	21.61682	22.165264	57.98638	16.610485	15.680249	68.33434	10.268317	75.584274	89.39845	12.133072	22.165264
KRVKRFKKFFKKLKNSVKKRAKKFFKKPKVIGVTF	26.281647	11.955702	17.856384	42.74268	19.701008	22.168022	95.89385	21.80627	49.744038	82.65911	6.480713	22.168022
RGWLGKLGKGLKKVGKKFVKKMSS	29.146038	18.093723	22.175138	44.911556	16.558125	21.319317	57.459057	15.933508	61.214478	84.817116	12.674401	22.175138
RKAKGFLKKIWKSKIARRLREKGMK	34.58473	15.913023	22.176355	59.307964	12.08167	16.83611	84.68407	14.461359	73.6884	106.88844	8.237482	22.176355
KFFMKLKKSVKKRVMKFFK	21.695608	14.070585	19.768322	73.530556	27.059484	22.17721	94.0609	9.612127	68.33925	86.41116	15.426165	22.17721
KWGKLFSAAKKLYKKGKKLS	23.011013	18.547228	22.18156	25.389719	13.546277	15.45974	43.496502	10.322717	40.12195	67.217674	9.209431	22.18156
RKAKGFLKKIWKSKIARRLREKGMKALKNYA	34.788483	17.908657	22.189434	47.55164	14.349798	17.281763	82.64384	15.660039	65.94312	96.75282	10.829611	22.189434
FSFKRLKGFAKKLWNSKLARKIRTKGLKYV	28.088821	16.695278	22.189829	33.779583	21.256159	21.877687	84.15846	17.409634	53.302265	84.975266	10.42599	22.189829
KLSGISKVLRAIAKFFK	16.703918	22.195705	30.578312	46.05295	15.3786335	16.077848	33.517937	10.1336155	46.211582	57.34063	12.130018	22.195705
GFLKKIWRSKLVKRLRSKGKQLL	24.191006	15.686544	22.19658	44.128857	14.848478	16.0041	62.18171	9.580489	58.632195	81.12648	9.558389	22.19658
SFRLGGFLKKIWRSKLVKRLRSKGKQLLK	25.992908	16.82412	22.196754	49.16262	14.300697	17.0405	72.677605	9.119549	64.15796	94.5934	7.9276123	22.196754
FIKKLWRSKLAKKLR	18.212963	15.762197	24.734737	50.188683	22.203732	18.430462	83.346535	9.251413	50.616375	83.445145	12.276609	22.203732
RRRASPLWKRRRFLSMLKARAKRTGYKGIA	23.22566	22.22041	22.000162	52.806618	17.055725	16.44112	74.75831	9.652198	75.33693	97.59715	9.223308	22.22041
RKFKWGKLFSTAKKLYK	18.185833	22.22465	23.12788	53.627888	7.924985	9.0036955	45.91511	9.375061	67.097	93.44231	11.274187	22.22465
RGWLGKLGKGLKKVGKKFVKKMSSAMKAG	29.596216	18.28622	22.230043	40.428368	15.773508	19.632631	62.79896	15.619516	59.6527	84.77684	10.114088	22.230043
KWGKLWGKAKGVAKKGAKKVKKALLKALKKKL	23.761816	14.450604	19.31967	30.688324	16.97874	22.242722	55.476482	19.33939	46.345043	73.30867	9.521325	22.242722
KLLKIGLKSFARVLKKVLPKAAKAGKAL	22.254955	19.24985	21.848194	44.510536	21.832851	22.968147	47.369247	10.9127865	48.48986	66.80214	11.155168	22.254955
KKLWNSKLARKIRTKGLKYVKNFAKDMLSEGEE	28.137857	16.899916	17.658998	42.84516	19.4685	22.257553	59.135242	16.850468	58.29076	93.06789	14.233923	22.257553
INLKAIAAFAKKLL	13.135837	42.65551	44.9239	21.890686	23.649754	13.860525	28.978067	10.860819	22.260925	34.438953	14.769887	22.260925
KAKGFLKKIWKSKIARRLREKGMKALK	38.174007	14.425089	20.113468	46.83332	18.009304	22.26283	84.781044	19.434063	64.00029	93.5105	8.435123	22.26283
RKFKWGKLFSTAKKLYKKGKKLSKNKNFKKALKFGKQLAKNLQAGEEH	35.911552	21.608458	22.263968	48.012676	16.66933	19.100277	78.16557	21.406345	69.350296	98.75874	12.410646	22.263968
RVKRFKKFFMKLKKSVKKRVMKFFKKPMVIG	32.823494	16.246128	19.92928	51.65246	22.269772	22.185688	101.669304	15.350466	60.31974	96.65092	9.76642	22.269772
KRMWRSKLAKKLRAKGKELL	27.46366	17.191013	22.27117	58.230885	14.091528	15.273334	77.40315	13.809445	70.88449	105.17128	13.371773	22.27117
NSFRLGGFLKKIWRSKLVKRLRSKGKQLLK	26.801458	16.863514	22.281225	50.30144	10.877539	14.751111	63.95158	7.552966	64.785866	99.40856	6.816269	22.281225
FRFGSFLKKVWKSKLAKKLRS	22.28433	19.856869	24.930777	38.72959	19.087147	15.121615	65.06355	8.891212	55.535667	77.89814	11.294258	22.28433
IKKLWRSKLAKKLRAKGRELLKDYANR	28.239477	18.644203	19.416096	39.08772	22.292383	21.843664	82.82641	16.266762	52.68119	89.34012	10.481991	22.292383
KWGKLFSAAKKLYKKGKKLSKNK	32.28794	19.651936	22.292393	32.229485	16.431118	20.527721	53.726006	13.543277	50.614075	78.40855	10.375718	22.292393
KLLKIGLKSFARVLKKVLPKAAKAGKALAK	20.42116	17.280308	19.050798	51.003807	22.307928	26.164999	46.029293	9.600534	55.237904	69.34569	11.905451	22.307928
KRRRASPLWKRRRFLSMLKARAKRTGY	25.8932	22.310612	22.217741	48.97869	17.40156	17.417477	81.226395	13.940333	71.38893	98.241905	8.842128	22.310612
RFKKFFKKLKNNVKKRVKKFFRKPRVIGVTI	27.404232	14.153925	22.31221	42.753418	19.24657	19.939983	93.1722	18.702585	46.63213	77.93962	6.2719707	22.31221
KRLKGFAKKLWNSKLARKI	22.950924	14.094546	22.314156	51.068924	12.224864	15.518013	62.182037	8.446884	58.74592	92.29326	9.872295	22.314156
IKKLWRSKLAKKLRAKGREL	27.088604	16.79149	22.314493	47.74693	15.44355	16.252962	73.97157	13.897766	54.432972	92.5933	8.873531	22.314493
SFRFGSFLKKVWKSKLAKKL	20.19216	22.320637	27.479044	33.21827	14.075882	11.837739	44.97316	8.244036	47.434128	67.758385	11.520201	22.320637
IKKLWRSKLAKKL	22.320774	17.81369	29.520548	43.04229	18.007662	17.449982	66.60303	15.427686	41.88233	80.355194	13.349607	22.320774
RVKRFKKFFKKVKKSVKKRLKKIFKK	22.321594	9.729197	16.912228	47.252678	17.785496	19.492966	100.863144	23.749794	52.517834	80.848404	7.5107803	22.321594
NSFKIGGFIKKLWRSKLAK	22.3223	21.702616	31.347727	44.01086	10.754517	12.149769	38.11747	5.2375326	50.62072	73.45973	8.031036	22.3223
VKRFKKFFMKLKKSVKKRVMKFFKK	20.768011	9.904398	15.186429	54.684704	24.231829	22.326706	114.97533	12.734372	59.61748	91.72508	10.486973	22.326706
RFKKFFKKLKNSVKKRAKKFFK	23.890362	13.864515	22.332478	62.243523	18.126999	18.626028	94.497826	19.317017	67.19884	87.07832	13.606015	22.332478
KKRRRASPLWKRRRFLSMLKARAKRTG	24.68458	18.315937	22.335186	46.38199	16.26328	16.208532	81.728615	16.620062	67.28145	97.92871	7.9633727	22.335186
GFIKKLWRSKLAKKLRA	22.338285	21.66489	33.23838	51.20746	15.56409	14.497482	60.30959	9.251542	61.80179	82.80559	12.424479	22.338285
RGLAKLLKIGLKSFARVLKKILPKAAKAGKSLAKS	21.065487	19.293507	22.340006	57.147316	20.891085	22.386211	57.174183	7.334839	67.12971	80.13545	12.431555	22.340006
VIGLLSGILKSL	22.341808	53.46914	63.40028	17.770685	24.0097	15.215464	35.49095	17.037004	19.20905	43.250767	11.82186	22.341808
RRVKRFKKFFKKLKNSVKKRAKKFFKKPRVIGVSI	27.701792	13.155205	19.313202	48.32733	19.219822	22.343382	98.05507	21.264736	54.012787	87.20721	6.9886436	22.343382
RRASPLWKRRRFLSMLKARAKRTGYKG	24.651264	22.349102	22.282106	56.429405	14.4160795	14.730937	87.11146	10.035758	77.79314	105.08175	8.197477	22.349102
KRFKKFFKKLKNSVKKRAKKFFKKPRVIGV	26.93156	11.609909	19.254915	37.66331	21.239437	22.350845	96.74887	20.20245	44.88343	75.23449	6.570854	22.350845
KWGKLFSTAKKLYKKGKKLSKNK	32.27306	20.904873	22.355923	32.74502	15.080211	19.526407	51.049263	14.404276	50.855732	80.08784	10.607893	22.355923
KRVKRFKKFFKKLKNSVKKRAKKFFKKPKVIGVTFPF	26.329529	12.060146	17.794357	41.333992	19.842295	22.359985	94.66148	21.168055	49.08979	82.63537	6.373145	22.359985
LAKLLKIGLKSFARVLKKV	14.751787	22.368078	28.122538	46.521923	22.323196	21.086845	41.441418	7.500109	49.539814	55.157715	12.245414	22.368078
KRVKRFKKFFKKVKKSVKKRLKKIFKKPMVIGVTF	25.084385	12.684639	17.560751	41.581352	20.258482	22.376776	89.1431	18.323215	47.555107	81.05061	7.1348066	22.376776
KKLWNSKLARKIRTKGLKYVKNFAKDMLSEGEEA	28.227118	17.310703	17.999647	40.03199	20.080118	22.385002	57.906788	18.15371	55.743774	88.626465	14.433771	22.385002
KRFKKFFKKLKNSVKKRAKKFFKKPKVIGVTFP	27.642355	12.379889	18.824492	39.866295	20.67009	22.3925	96.1891	19.486792	48.095615	78.44795	6.3406305	22.3925
KRFKKFFRKLKKSVKKRVKKFFKKPRVIGVTIP	24.940111	11.160951	17.538748	33.10934	21.025648	22.393269	99.40729	19.350956	40.844254	74.96532	5.304021	22.393269
KFKWGKLFSAAKKLYKKGKKLSKNKNFKKALKFG	33.637966	16.353558	20.335337	30.56316	21.368076	22.404682	74.44804	17.34235	49.546547	78.64134	8.793652	22.404682
RVKRFKKFFKKVKKSVKKRLKKIFKKPMVIGVTF	28.303003	15.265269	20.205984	45.341446	20.645119	22.406572	91.60466	18.706936	52.881477	82.21916	8.723377	22.406572
FKRLKGFAKKLWNSKLARKIRTKGLKYVKNFAK	26.124521	13.550426	17.774843	42.63435	19.438028	22.408699	86.8077	16.312868	60.682884	92.30409	10.929978	22.408699
ERGWLGKLGKGLKKVGKKFVKKMSSAMK	29.642399	20.277279	22.413452	47.102444	17.297092	21.07723	57.8068	15.435733	66.22148	84.83114	12.933083	22.413452
PRRVKRFKKFFRKLKKSVKKRVKKFFKK	22.58124	10.636237	17.825232	51.01227	20.051327	21.556355	89.64308	22.414938	60.02334	70.51127	7.0975122	22.414938
KLWRSKLAKKLRAKGRELLKDYANRVING	26.026585	20.618145	20.654806	41.28695	21.574036	22.416042	66.22752	15.82444	57.09278	88.21829	11.839791	22.416042
ARKFKWGKLFSAAKKLYKKGKKLSKNKNFKKALKFGKQL	35.35277	17.671967	20.437721	34.72703	19.029232	22.366732	76.85039	22.419722	56.284966	84.12352	10.413817	22.419722
KLLKIGLKSFARVLKKILPKAAKAGKSLAKSLA	19.129751	18.39384	21.199661	39.796104	22.79702	22.42589	43.144997	8.265862	46.57432	66.821175	11.449345	22.42589
KRFKKFFKKVKKSVKKRLKKIFKKPMVIG	28.457727	10.925532	16.583353	32.06336	22.037739	22.427776	93.55176	17.81161	41.67228	72.11651	5.998759	22.427776
KWGKLWGKAKGVAKKGAKKVKKALLKALK	23.688211	15.6840925	19.889729	34.342564	16.136494	22.431034	53.10074	20.24064	50.05517	74.20221	9.991702	22.431034
ARKFKWGKLFSAAKKLYKKGKKLSKNKNFKKALKFGKQLAKNL	34.283913	16.675808	19.265615	35.169746	18.940157	22.434155	75.68657	20.41463	56.10656	83.79178	10.166573	22.434155
KRGRASPLWQRRGFLSKLKARAKRNGAFHLPR	30.510746	22.435963	19.70798	46.986492	13.9416685	18.918789	62.92211	10.575749	72.23047	94.9818	7.956073	22.435963
RPKRVKRFKKFFKKLKNSVKKRVKKFFRKPRVIGVTFPF	27.11641	13.3040905	19.079039	47.133842	19.46998	22.056175	89.66664	22.444468	55.659405	77.487946	6.463369	22.444468
KFFMKLKKSVKKRVMKF	20.159027	15.510206	22.445965	67.94414	26.450302	21.249893	88.62791	9.352779	65.16067	83.41537	18.067188	22.445965
KKQIRLYLLKYYGKKLFKKRPK	34.563828	22.448616	20.450472	74.05477	12.923838	14.806201	67.0229	10.716982	82.36894	109.852615	7.5153894	22.448616
KNKRFIRNLRSNLYQKIIKSTKSLLDLRE	23.469452	21.233957	21.741047	55.507957	22.448618	20.338976	52.77773	13.778093	63.06484	87.79319	17.730421	22.448618
KLGSFLKKAWKSKLAKKLRAKG	32.280212	18.62935	22.465929	40.431232	15.561656	19.360813	62.54201	17.392475	56.332684	85.74786	9.057767	22.465929
KWGKLFSTAKKLYKKGKKLSKNKNFKKALKFG	33.77565	18.036928	20.625048	31.880636	18.091043	22.465986	68.22065	20.07936	52.7453	82.660484	9.085207	22.465986
KWGKLFSAAKKLYKKGKKLSKNKNFKKALKF	29.170725	15.02577	19.312866	31.87318	20.616991	22.46839	69.57268	14.658493	50.98718	79.64052	10.634644	22.46839
RFKKFFRKLKKSVKKRVKKFFKKPRVIGV	26.68934	12.4271555	20.291054	37.628246	20.829508	22.468596	98.70052	19.926733	44.19543	75.78643	5.9631443	22.468596
FSFKRLKGFAKKLWNSKLARKIRTKGLKYVKNFA	29.136648	16.739468	21.699532	38.01177	20.893326	22.475723	84.92159	18.332691	58.314568	88.49052	11.196418	22.475723
RFKKFFKKVKKSVKKRLKKIFKKPMVIGVTI	28.13501	15.590057	21.590733	41.10921	22.126347	22.47604	87.88991	14.906027	50.826046	78.1097	9.036768	22.47604
SFLKKVWKSKLAKKLR	18.701992	17.491991	22.927485	47.139076	22.490133	21.305815	62.435493	12.431735	44.86235	71.33656	13.067892	22.490133
KMWKSKLAKKLRAKGKQMLKEYANK	36.646965	18.457577	22.152266	58.250935	21.375689	22.49083	80.01494	15.351524	75.021454	98.76216	18.238861	22.49083
RKFKWGKLFSTAKKLYKKGKKLSKNKNFKKALKFGKQLAKNLQAG	34.09647	18.054474	19.950043	39.53563	17.44279	19.932228	75.525375	22.492777	60.227673	91.94839	11.815866	22.492777
EVNSFKIGGFIKKLWRSKLAKKLRAK	22.499903	21.171972	27.203655	50.354584	14.584177	13.613004	45.67907	7.476583	58.059868	81.23137	9.325882	22.499903
IKKLWRSKLAKKLRAK	22.512623	17.441551	23.952679	53.93744	18.23248	20.379116	67.682594	12.489485	54.087654	90.45872	13.157043	22.512623
KELWKKIKGAGKAVLGKIKG	21.086027	22.514545	28.389292	44.46697	13.991847	14.929766	38.406994	12.613107	51.811058	71.08343	9.849741	22.514545
NSFRFGSFLKKVWKSKLAKKLRSKGK	28.425232	18.242197	22.52322	40.806778	10.736645	12.992314	63.100964	10.9211855	57.634052	89.25854	6.706019	22.52322
GFIKKLWRSKLAKKLRAKGRELLK	25.5382	15.8557415	22.532213	50.828987	16.334595	17.074665	75.059395	13.505176	69.321266	96.1286	9.296253	22.532213
KRFKKFFRKLKKSVKKRVKKFFKKPRVIGVT	25.22756	12.825023	19.863798	34.376286	20.403526	22.063005	96.621994	22.532228	41.017815	74.38362	6.195256	22.532228
RRVKRFKKFFRKLKKSVKKRVKKF	22.53497	10.315969	18.751621	44.80433	18.046862	19.562862	97.94534	25.755594	48.958534	78.55325	7.4699783	22.53497
RKFKLPKINWGKLASKAKDVYKK	26.475117	20.834545	22.536312	41.1503	18.897078	19.429562	53.605885	15.842714	55.194664	74.48595	13.192741	22.536312
RKFKWGKLFSAAKKLYKKGKKLSKNKNF	29.954462	18.454224	22.548439	39.3516	15.342043	16.82475	75.8842	16.318954	57.207115	94.265144	10.777803	22.548439
KWGKLFSAAKKLYKKGKKLSKNKNFKKALKFGKQLAKNL	36.53848	16.779268	20.155077	29.924988	18.803009	22.568447	66.95949	18.32044	50.656532	77.77625	9.48854	22.568447
GKKRRRASPLWKRRRFLSMLKARAKRTGYKG	30.15557	20.17781	22.57118	35.213203	19.202505	21.891308	87.508194	19.463467	61.170837	91.689445	8.709477	22.57118
IWRSKLVKRLRSKGKQLLK	27.498993	18.515955	22.577175	61.218132	15.387037	17.328094	63.94808	11.201807	66.691986	91.19961	12.808925	22.577175
RFKKFFRKLKKSVKKRVKKFFKKPRVIGVT	27.09194	14.362616	21.106266	39.92701	20.658743	22.583258	98.2769	20.666622	46.465534	78.58757	6.750416	22.583258
FKRLKGFAKKLWNSKLARKIRTK	27.727182	14.446291	22.584087	53.851055	20.66196	22.551418	85.00749	14.421941	63.606262	94.89209	11.814071	22.584087
VNSFRLGGFLKKIWRSKLVKRLRSKGKQLLKEALA	28.654419	21.378866	22.586155	42.555542	17.268627	20.174572	57.956787	11.630224	58.48811	83.555626	10.24502	22.586155
FLWGALIKGAGKL	31.026764	74.569885	94.07164	18.123318	21.334314	14.718552	41.859276	15.272972	22.587608	50.745384	7.848689	22.587608
RRASPLWKRRRFLSMLKAR	21.256474	22.5905	22.972416	65.77228	16.057646	14.5940275	68.22432	6.62852	79.51523	98.404594	11.699837	22.5905
RGLAKLLKIGLKSFARVLKKVLPKAAKAGKALAKS	21.558994	19.666492	22.607336	56.574993	22.261906	23.630306	58.583668	9.277732	67.06957	75.94541	13.131185	22.607336
SKWGKLWGKAKGVAKKGAKKVKKALLKAL	23.96217	16.224274	20.812109	25.766865	18.411953	22.612728	51.069996	20.172527	42.5576	66.43349	9.0563545	22.612728
KFKWGKLFSTAKKLYKKGKKLSKNKNFKKALK	32.59933	16.405483	19.711962	35.42189	21.195007	22.614834	70.6938	17.303741	53.557903	80.480225	10.752623	22.614834
GGFLKKMWKSKLAKKL	22.615658	22.18441	29.08136	55.44768	15.18992	13.172383	63.200264	11.150328	58.53369	79.03935	15.479883	22.615658
KRLKGFAKKLWNSKLARKIRTKG	27.372843	16.825052	22.616129	49.501984	11.315018	15.026134	70.56346	13.475657	62.11629	100.82439	8.159732	22.616129
ILSAIWSGIKSLF	22.617971	109.90926	108.25651	9.504821	29.43227	16.312275	29.450922	14.611987	13.449356	43.624413	12.529878	22.617971
KFGGFLKKMWKSKLAKKLRAKGK	36.948437	15.864535	22.277073	42.436565	19.577768	22.618267	82.68679	17.349773	59.910908	91.35434	10.2659	22.618267
KKAWKSKLAKKLRAKGKEMLK	33.43137	19.151731	20.981081	56.300495	19.500057	22.544065	73.81911	22.623161	74.01351	98.59293	15.877451	22.623161
GFAKKLWNSKLARKIRTKGLKYVKNFAK	27.79104	15.476961	20.482193	41.658638	20.31794	22.629513	75.99469	14.521925	62.34837	88.62678	9.8076515	22.629513
LGILGLLGKALSHL	25.81399	59.331337	68.33491	21.833168	22.632593	16.224943	35.25181	12.974068	21.841251	46.481667	10.209659	22.632593
RVKRFKKFFKKLKNNVKKRVKKFFRKPRVIGVTIPF	26.835629	14.761615	21.69021	44.731083	19.638058	21.054348	102.1441	22.63371	48.16431	84.07994	6.2170258	22.63371
KWGKLFSTAKKLYKKGKKLSKNKNFKKALKFGKQLAKNL	36.98933	18.075634	20.824247	31.618992	18.593775	22.63797	65.64307	19.596529	52.294262	78.65907	10.129854	22.63797
VNSFKIGGFIKKLWRSKLAKKLRAKGRELLK	28.919601	18.551016	22.645596	44.4501	16.478436	18.471151	61.608295	11.107056	60.46916	87.01191	8.3831625	22.645596
RFKKFFKKLKNSVKKRAKKFFKKPRVIGVSI	26.846771	13.86552	20.60683	46.530293	21.749546	22.65053	91.60751	15.976072	53.275524	79.58806	8.295082	22.65053
ARKFKWGKLFSAAKKLYKKGKKLSKNKNFKK	32.16475	15.811995	18.272322	41.307167	18.601017	22.653156	82.11916	19.510479	62.14016	92.43861	10.179552	22.653156
LKGFAKKLWNSKLARKIRTKGLKYV	30.261395	17.836864	21.962269	35.87818	20.088356	22.660425	72.34395	16.679932	53.43763	83.6249	9.86491	22.660425
KFSVFSKILRSIAKVFK	8.840206	22.662872	27.719767	28.544312	11.43592	8.287363	29.838078	4.1104484	33.857845	52.27491	7.7650924	22.662872
SFIKRMWRSKLAKKL	20.463154	22.671906	31.968649	35.54327	12.41754	10.973822	54.75711	9.390069	39.844288	82.001144	8.482736	22.671906
KAKGFLKKIWKSKIARRLREKGMKALKN	41.986156	16.77804	22.210852	45.08656	18.825798	22.674017	84.265076	20.947987	62.096638	93.18693	9.729111	22.674017
SFKRLKGFAKKLWNSKLARKIR	24.846516	13.938845	22.674444	43.354748	16.94247	18.636082	77.29746	11.259137	54.528736	92.272514	8.738581	22.674444
KFKWGKLFSTAKKLYKKGKKLSKNKNFKKALKFG	34.10425	17.115673	20.563166	31.386654	21.37369	22.676235	74.81417	19.026691	51.044678	80.27541	9.312175	22.676235
KFKWGKLFSAAKKLYKKGKKLS	25.242413	18.466152	22.676603	25.603348	16.898067	16.499887	51.304466	11.503121	40.137016	66.39928	7.979602	22.676603
KRFKKFFMKLKKSVKKRVMKFFKKP	26.760952	10.312879	13.996727	47.970947	22.685225	18.952217	111.8395	9.989821	50.930515	84.90083	8.10708	22.685225
PKRVKRFKKFFKKVKKSVKKRLKKIFK	22.685627	9.792435	17.250233	47.185474	22.052822	23.421066	88.73222	19.640354	54.95951	66.64334	6.897476	22.685627
VFSKILRSIAKVF	13.0533905	42.77054	58.474876	18.722202	24.1813	15.192711	37.191017	8.01508	22.689062	42.572536	11.43114	22.689062
RKAKGFLKKIWKSKIARRLREKGMKALKNYAN	35.414192	19.093777	22.69828	50.40558	15.942464	18.835878	82.466354	15.526222	67.42279	100.987335	13.15119	22.69828
GFLKKIWRSKLVKRLRSKGKQLLKEALA	26.786648	18.07528	22.706306	42.559677	20.29505	21.015604	60.779644	14.806732	59.700573	79.47495	14.015816	22.706306
KFFMKLKKSVKKRVMKFF	18.008154	15.988116	22.709597	66.58564	24.991034	19.150684	87.14358	8.515646	66.51691	84.791245	18.673092	22.709597
KRVKRFKKFFKKLKNNVKKRVKKFFRKPRVIGVTIPF	23.99006	12.813105	19.34219	39.291927	19.11864	20.935947	96.16374	22.71354	43.89099	83.28605	5.4666176	22.71354
RGLAKLLKIGLKSFARVLKKVLPKAAKAGKALAKSLA	20.833036	19.3449	22.718489	51.28579	22.415535	23.119242	57.753246	9.71433	63.713737	73.08683	12.396512	22.718489
RRVKRFKKFFMKLKKSVK	28.938145	18.064081	22.724089	76.325714	20.346088	22.517475	83.31876	20.366064	72.247765	94.129105	16.286236	22.724089
KRLKGFAKKLWNSKLARKIRTKGLKYVKNFAKDMLSEGEE	30.635199	18.448343	18.869347	46.214397	18.691357	22.73155	66.836685	21.355003	64.16762	92.391594	14.420537	22.73155
RVKRFKKFFMKLKKSVKKRVMKFFKKPMVIGVTF	27.624298	19.14687	22.735403	55.50415	20.047428	19.865139	90.19014	13.364881	62.169445	97.53927	12.410386	22.735403
RGLAKLLKIGLKSFARVLKKVLPKAAKAGK	22.73704	19.754574	22.147915	64.21781	20.659487	23.568676	58.88902	8.453404	71.10091	79.64346	11.685949	22.73704
VSRFILWIKRIMRL	18.696201	56.535755	59.64324	22.74635	17.161991	10.501838	43.13513	6.204174	30.676508	65.786255	7.878652	22.74635
NKRFIRNLRSNLYQKIIKSTKSLLDLR	20.73176	22.747417	23.357489	53.41015	20.644386	17.910501	55.049377	10.102903	61.885273	91.48906	14.935542	22.747417
SFRFGSFLKKVWKSKLAKKLRSK	23.30295	18.694775	22.748762	38.21272	15.224321	14.660841	56.490135	9.526101	55.788116	79.461365	11.324394	22.748762
KIGGFIKKLWRSKLAKKLRAKGRELLKD	27.645767	18.590168	22.75124	40.171196	16.119501	18.46788	64.63527	15.024898	54.81424	88.07927	9.126139	22.75124
RVKRFKKFFMKLKKSVKKRVMKFFKKPMVIGVTFPF	28.227854	19.305944	22.75256	55.647846	20.916769	20.582508	90.06477	13.047177	63.03889	98.605934	13.277899	22.75256
EARKFKWGKLFSAAKKLYKKGKKLSKNKNFKKALKFGK	32.24871	17.307114	19.30537	37.487434	20.214268	22.760988	77.34685	20.872704	58.964863	83.61424	10.726778	22.760988
VNSFRLGGFLKKIWRSKLVKRL	20.035187	22.763947	30.334345	38.690014	12.89576	11.279358	54.360786	5.325194	49.871777	81.624146	6.6532736	22.763947
VKRFKKFFRKLKKSVKKRVKKFF	20.452839	10.443187	18.25714	44.734432	23.854364	22.770222	101.044044	20.821321	49.05384	72.184555	9.56803	22.770222
RFKKFFKKLKNSVKKRAKKFF	22.778885	13.970149	23.998684	57.66505	18.030144	16.791225	91.852585	16.064756	63.5789	83.20535	13.094023	22.778885
KFKWGKLFSTAKKLYKKGKKLS	25.211494	19.343187	22.782673	26.42287	16.668535	16.74827	49.26053	12.470303	41.6962	67.84386	8.8309765	22.782673
KWGKLFSTAKKLYKKGKKLSKNKNFKKALKFGKQL	39.29549	18.760895	21.854656	33.340973	18.592428	22.78577	68.43671	20.871996	54.48044	81.228424	10.5016	22.78577
KRFKKFFRKLKKSVKKRAKEFFKKPRVIGVSIPF	24.76159	13.064669	19.457401	37.355034	21.165813	22.788958	89.53684	19.450483	47.556015	76.10725	6.5704293	22.788958
RFKKFFKKLKNNVKKRVKKFFRKPRVIGV	30.626743	14.340769	22.794634	43.961636	20.75482	21.579977	97.152115	21.847721	47.26405	78.32969	6.576893	22.794634
LRFKWKKVLHKVGHVAGKIAIGAASNIAAKAV	17.38943	22.797062	25.251575	36.552906	10.99679	10.212278	42.20505	7.132018	45.511406	74.28567	9.478414	22.797062
NKWRPIFRRNVNNLKINKEVSIDLVRK	25.165264	21.246807	22.818213	42.750988	22.249949	19.010439	51.73214	12.108947	51.2441	74.13475	13.429652	22.818213
RFKKFFKKVKKSVKKRLKKIFKKPMVIGVTF	27.102581	17.460203	22.819098	44.092102	21.631695	22.292772	85.92208	15.607847	52.923534	80.636055	10.272785	22.819098
RFKKFFRKLKKSVKKRVKKFFKKPRVIG	28.127966	13.426396	20.40156	40.449665	21.73807	22.820196	103.52138	20.687737	47.300587	77.68789	6.3503737	22.820196
SKKQIRLYLLKYYGKKLFKKRPKN	40.245594	22.82265	21.973955	64.01804	16.26729	18.633636	70.11889	12.845125	77.02424	103.13401	8.315748	22.82265
KDYFKKLLQKVIKKIKSFRKK	25.323172	15.486879	20.137442	74.93604	22.824604	20.36769	66.85536	9.584911	72.445	76.40291	9.042272	22.824604
LGGFLKKIWRSKLVKRLRSKGKQLLKE	30.660614	19.719242	22.832674	54.58454	17.8214	20.898333	69.791725	13.245685	67.39316	88.43428	12.7511425	22.832674
RVKRFKKFFMKLKKSVKKRVMKFFKKPMVIGVTFP	31.27705	18.574541	21.592434	56.7557	22.197964	22.835241	94.39132	14.035944	63.935535	99.13247	12.320585	22.835241
GFLKKIWRSKLVKRLRSKGKQL	25.192974	15.937831	22.835272	45.677383	14.526781	16.178879	62.60639	10.496298	59.956627	83.57204	10.045232	22.835272
RKAKGFLKKIWKSKIARRLREKGMKAL	32.78418	17.108465	22.835577	52.051655	12.020037	14.794167	77.452446	13.924382	68.8356	99.13966	7.93508	22.835577
RFKKFFMKLKKSVKKRVMKFFKKPM	26.346395	13.626152	17.365025	55.891857	22.835972	17.641748	103.507225	7.397387	58.972393	87.73777	10.980199	22.835972
SFKRLKGFAKKLWNSKLARK	26.225605	15.613283	22.841825	51.028442	15.309473	16.833767	72.012184	12.124255	62.95512	93.01174	10.194855	22.841825
GGFLKKIWRSKLVKRLRSK	22.847757	17.466265	24.312374	56.74236	16.40435	17.748158	64.717636	9.456245	68.150375	85.8355	13.843962	22.847757
LWNSKLARKIRTKGLKYV	22.854052	22.358418	26.429897	45.77401	14.053548	16.311125	52.872032	10.571577	53.710835	82.07378	10.991375	22.854052
KLLKIGLKSFARVLKKILP	18.005754	22.854168	24.3395	54.82711	15.454755	14.142313	35.594017	4.6608953	50.582714	67.78568	8.794149	22.854168
KWLGKLGVILSHLNK	17.380898	39.07514	42.304802	27.770939	10.34534	12.031325	22.8657	6.7528963	27.593334	57.700188	7.419829	22.8657
KWGKLFSTAKKLYKKGKKLS	23.45155	20.323925	22.867352	26.817776	13.173929	15.428093	41.32252	11.590834	41.336815	68.390755	10.1616	22.867352
KFKWGKLFSTAKKLYKKGKKLSKNKNFKKALKF	32.016655	16.532152	20.518908	33.542896	22.648203	22.875269	75.45189	16.438898	52.141747	80.20243	10.657825	22.875269
ARKFKWGKLFSAAKKLYK	21.858377	22.884876	23.31964	48.947544	13.539195	14.323463	58.675343	11.788637	65.82348	85.47634	11.344927	22.884876
KYRRGVSPWLKKELVRLHNNLRSKVAGGK	32.192345	22.887442	21.214384	51.776867	15.581103	16.38038	61.05843	13.425036	71.5197	96.71434	9.071379	22.887442
GKLKKLRKWIYRIV	22.89516	20.2645	33.716057	59.646873	16.924911	20.1282	66.67059	14.800685	54.591175	83.38235	15.7603245	22.89516
RVKRFKKFFKKLKNNVKKRVKKFFRK	22.902021	10.645289	20.050829	49.961533	16.270044	17.64928	116.19856	28.36604	51.67884	88.949394	7.3546705	22.902021
KSKWGKLWGKAKGVAKKGAKKVKKALL	28.993729	16.695759	21.887266	28.492092	17.06681	22.180698	53.633522	22.906725	44.58456	70.058395	8.93489	22.906725
EARKFKWGKLFSAAKKLYKKGKKLSKNKNFKKALKF	31.756556	17.048435	19.836096	38.091225	21.37127	22.90698	78.96627	19.982502	59.24815	83.69527	11.742052	22.90698
RRVKRFKKFFRKLKKSVKKRAKEFFK	22.910925	13.10526	20.62284	61.12664	14.907927	16.965723	88.23288	25.766714	65.8856	90.04689	9.680325	22.910925
KFKWGKLFSAAKKLYKKGKKLSKNKNFKKALK	32.76348	16.16688	20.153194	35.455086	21.935421	22.914776	72.122055	16.40604	52.922333	79.621506	10.703169	22.914776
FKRLKGFAKKLWNSKLARKIRTKGLKYVKNF	28.628513	14.735306	19.524807	40.43968	20.998526	22.915209	89.63408	17.283508	58.750275	90.80339	11.656774	22.915209
KRVKRFKKFFKKVKKSVKKRLKKIFKKPMVIGVTFPF	25.63887	13.284215	17.961327	41.08996	20.657373	22.918251	87.49071	18.14834	48.199818	82.68616	7.868492	22.918251
KIWRSKLVKRLRSKGKQLLKE	28.570108	19.221033	22.9252	59.959938	14.549883	16.457706	60.263103	13.296434	66.74352	98.254135	16.17302	22.9252
KKRRRASPLRKRRRFISMLK	22.272997	22.930223	25.996204	74.36712	21.478697	19.848745	72.66037	12.228756	80.39691	98.80499	15.907801	22.930223
LKGFAKKLWNSKLARKIRTKGLKYVKN	29.984095	16.449406	18.69142	38.85224	19.90762	22.930807	74.56576	16.718678	54.761543	89.33916	9.094317	22.930807
LKKIWRSKLVKRLRSKGKQLLKEALA	30.243107	20.175198	22.935795	41.396454	20.76087	22.094368	62.922943	15.383641	51.291862	81.109116	15.246013	22.935795
RFKKFFKKLKNNVKKRVKKFFRK	22.955742	11.466114	22.645437	51.876484	17.910236	17.887415	111.51768	26.113672	53.201923	82.63832	8.970255	22.955742
KRFKKFFKKLKNSVKKRAKKFFKKPKVIGV	28.820251	11.796027	19.080242	38.402836	22.028324	22.956213	95.60643	19.689188	45.564774	73.82353	6.8371863	22.956213
AIWSAIWSGIKGLL	22.958042	97.27852	90.54565	10.459887	24.756565	15.573523	28.097204	16.265005	15.058863	46.35417	10.625901	22.958042
RGLAKLLKIGLKSFARVLKKILPKA	22.958975	20.081268	25.085958	61.252907	21.72353	22.258543	56.999207	7.4983916	63.974903	75.40322	11.316504	22.958975
ARKFKWGKLFSTAKKLYKKGKKLSKNKNFKK	32.812614	16.63882	18.568272	41.58829	18.59415	22.960567	81.05681	21.344288	62.7664	91.386566	10.353533	22.960567
FFRKAKGFLKKIWKSKIARRLREKGMKALK	32.747486	15.555376	22.969942	51.605183	19.454601	20.274822	104.81636	17.090944	71.06227	96.534294	9.5597725	22.969942
NSFKIGGFIKKLWRSKLAKKL	22.970264	19.930809	32.616207	37.432564	11.379292	10.920617	44.51377	4.7413244	47.117435	75.77408	6.669675	22.970264
FLKKIWRSKLVKRLRSKGKQLLKEA	29.822338	18.23019	22.974459	41.7679	21.433704	21.647884	66.4554	17.169918	50.330513	76.70976	12.498278	22.974459
KWGKLWGKAKGVAKKGAKKVKKALLKAL	24.452414	17.924175	22.974834	30.150112	16.148554	20.148252	51.821907	20.34392	46.496944	72.161995	10.081644	22.974834
LAKLLKIGLKSFARVLKKVL	12.531365	22.98231	27.622772	34.7429	22.299267	17.424252	38.47874	5.3367953	43.335545	50.78887	10.029642	22.98231
KDYFKKLLQKVINKIKSFRK	25.862991	19.74235	22.98506	89.872604	20.338106	17.23481	62.52779	8.904041	81.17682	83.857666	11.249255	22.98506
RFKKFFKKLKNNVKKRVKKFFRKPRVIGVTIPF	25.193897	15.985069	22.986555	47.067955	18.81517	19.400715	90.68248	18.613644	49.57318	83.59166	7.3080378	22.986555
RSMWSGMWRRKLKKLRNALKKKLKG	35.05559	20.03697	22.993643	52.183125	9.552887	11.668367	84.04757	10.16216	70.329796	119.48549	6.832222	22.993643
SFIKRMWRSKLAKKLRAKGKELLR	26.48936	17.64832	23.000183	42.313114	18.200594	17.485054	79.56833	12.907396	56.232677	97.46413	10.436259	23.000183
KWGKLFSAAKKLYKKGKKLSKNKNFKKALKFGKQL	38.91603	17.482409	21.274145	31.40889	19.177639	23.005224	69.62895	19.819784	52.465515	79.304184	9.940204	23.005224
RPKRVKRFKKFFKKLKNSVKKRVKKFFRKPRVIGVTF	26.715664	12.382277	18.534697	46.78366	18.945414	21.577396	89.75694	23.010494	54.73867	75.96735	6.034263	23.010494
KGFLKKIWKSKIARRLREKGMKALKNYAN	38.7252	18.599758	23.012865	44.451042	19.58553	21.267063	78.81129	17.9097	62.726997	92.2294	12.191636	23.012865
GKKRRRASPLWKRRRFLSMLKARAKRTGYKGIA	29.705776	20.156355	22.962172	34.53733	19.977825	23.020336	84.112076	18.470036	59.368004	88.29515	8.597419	23.020336
PRRVKRFKKFFMKLKKSVKKRVMKF	22.178272	10.518142	17.05936	51.250538	23.532091	23.020548	91.2207	15.628523	59.39187	72.94969	10.357432	23.020548
KFKWGKLFSAAKKLYKKGKKLSKNKNFKKALKFGKQL	40.70632	18.075548	22.032967	31.71085	21.912151	23.023159	74.12336	19.58435	51.71171	78.19952	10.007441	23.023159
SFKRLKGFAKKLWNSKLARKIRT	25.241169	14.89773	23.031582	41.622448	15.260411	17.375359	68.266495	14.022664	53.38375	88.28113	9.199385	23.031582
VNSFRLGGFLKKIWRSKLVKRLR	21.028278	23.035822	29.166265	47.167446	13.455174	12.2876835	60.398376	6.0506544	57.980217	92.8871	8.103912	23.035822
RVKRFKKFFKKLKNSVKKRVKKFFRKPRVIGVTFP	29.31625	15.308779	20.722528	46.503143	21.046846	22.899107	103.0291	23.03951	51.649864	86.170364	6.8524733	23.03951
PRRVKRFKKFFKKLKNSVKKRAKKFF	27.550388	13.340525	21.53176	56.88291	21.626041	23.040876	89.07262	20.791336	67.20835	72.84152	10.430609	23.040876
ARKFKWGKLFSAAKKLYKKGKKLSKNKNF	31.845585	18.620354	21.372173	35.919518	20.684448	23.047894	76.529976	19.265347	55.778503	85.56138	11.639174	23.047894
RFKKFFKKLKNSVKKRAKKFFKKPKVIGVTFPF	28.374928	16.686377	22.279024	49.866554	21.819101	23.050735	92.26063	17.990871	57.151173	84.11693	9.600744	23.050735
TILKALAKIAAKVVKKL	11.251683	22.970806	25.750782	31.610937	23.052177	18.630457	29.124191	10.289563	29.903198	40.026577	12.431684	23.052177
EARKFKWGKLFSAAKKLYKKGKKLSKNKNFKKALK	32.865906	17.322598	19.111797	40.38723	20.619434	23.059376	77.15529	20.805414	61.7169	83.81264	11.727229	23.059376
KLWNSKLARKIRTKGLKYVKNFAKDMLSEGE	27.78832	20.028755	20.114103	43.668816	21.39949	23.062645	56.06029	16.277992	60.09571	92.68437	16.366503	23.062645
RKFKWGKLFSTAKKLYKKG	23.06439	21.80591	23.67345	46.418053	8.137503	9.841741	59.610943	12.155705	65.347916	95.73158	8.463593	23.06439
LKGFAKKLWNSKLARKIRTKGLKY	33.180546	19.460941	23.064829	41.49479	19.8291	22.115204	78.44287	15.591533	60.238758	92.76207	9.162027	23.064829
ARKFKWGKLFSTAKKLYKKGKKLSKNKNFKKALKFGKQLAKNL	35.07243	17.698933	19.92807	36.31585	19.227833	23.065563	74.95289	22.599634	57.69879	83.61842	10.921336	23.065563
KKLWNSKLARKIRTKGLK	25.961405	17.812	23.073889	52.737343	11.360987	15.400162	50.379936	10.936583	55.48838	98.815605	9.375251	23.073889
FSFKRLKGFAKKLWNSKLARKIRTKGLKY	29.072617	17.369576	23.077961	37.582832	20.130306	20.634441	92.27159	15.592504	56.42094	92.313736	8.685235	23.077961
ARKFKWGKLFSTAKKLYKKGKKLSKNKNFKKA	33.18212	16.89106	19.427036	36.337326	18.735695	22.24448	78.55296	23.07816	57.059307	84.22272	10.38849	23.07816
RFKKFFRKLKKSVKKRAKEFFK	23.583738	14.938135	23.07876	63.41444	17.978596	19.08941	84.53431	22.525297	71.71556	88.38585	14.253955	23.07876
KRVKRFKKFFKKVKKSVKKRLKKIFKKPMVIGVTIPF	25.507858	13.459109	18.007824	41.215324	20.875805	23.079906	86.104355	17.588144	48.11053	81.2884	7.82958	23.079906
RRRASPLWKRRRFLSMLKA	21.331615	23.828701	23.083727	67.85525	15.483104	13.630545	59.2138	7.891021	81.468094	91.552155	12.749079	23.083727
KRFKKFFKKLKNSVKKRAKKFFKKPRVIGVSIP	26.343502	11.609341	17.791973	37.755722	21.891233	23.086912	95.70382	17.86604	45.224133	75.96892	6.0925746	23.086912
KFKWGKLFSAAKKLYKKGKKLSKNKNFKKALKF	31.510967	15.743301	20.336767	32.347523	23.093317	22.905447	76.124374	15.227829	50.390205	78.78143	9.920591	23.093317
FLKKIWRSKLVKRLRSKGKQ	29.175589	16.879192	23.09445	50.076946	20.011929	20.614937	75.04341	12.496306	54.866753	80.81831	9.99063	23.09445
PKRVKRFKKFFKKLKNSVKKRAKKFFK	25.001478	11.636877	19.110554	54.341694	20.756453	23.094738	88.22013	20.902578	63.30351	74.83421	8.788942	23.094738
ARKFKWGKLFSAAKKLYKKGKKLSKNKNFKKALKFGKQLAK	33.66899	16.079033	18.303503	36.484337	18.794605	23.09506	75.459526	20.986012	57.91527	84.14436	9.869325	23.09506
RGWLGKLGKGLKKVGKKFVKKM	25.864807	16.711325	23.102528	45.831512	15.027016	19.818426	59.910267	13.279535	60.758484	86.760574	11.084971	23.102528
FLKKIWKSKIARRLR	22.601398	22.263569	34.471962	58.917183	23.103094	19.836632	78.579865	10.373714	54.964184	82.36988	14.570429	23.103094
EARKFKWGKLFSAAKKLYKKGKKLSK	30.992565	23.099625	22.900906	43.813915	21.679205	23.104893	71.27096	18.516342	65.22257	85.2361	12.404192	23.104893
RPKRVKRFKKFFKKLKNSVKKRVKKFFR	23.885792	11.240583	18.875906	52.25822	19.468729	21.593586	92.894684	23.106396	58.835167	77.12922	8.316883	23.106396
KRVKRFKKFFKKLKNNVKKRVKKF	23.107548	9.839805	18.739267	41.369503	19.946526	21.649117	105.265625	26.265217	43.35915	77.67142	7.7870226	23.107548
KKFFKKLKNNVKKRVKKFFRKPRVIGVTIPF	25.566378	15.094255	20.642233	40.489075	22.815897	23.110426	82.62072	21.46268	44.10644	74.48449	6.3302083	23.110426
KWGKLFSAAKKLYKKGKKLSKNKNFKKALKFG	33.321	16.71862	20.120605	30.39206	18.888987	23.11388	68.788055	19.10033	51.16316	80.50083	8.990433	23.11388
SFLKKVWKSKLAKKLRSKGKQL	30.674885	16.791855	20.738468	40.02384	21.686527	23.114626	65.063736	18.083546	50.215492	76.048065	11.044658	23.114626
KRFKKFFKKLKNSVKKRAKKFFKKPRVIG	28.34917	12.089079	19.204039	38.881508	21.988543	23.11719	101.62512	21.455578	47.013874	77.6434	6.533601	23.11719
RPKRVKRFKKFFKKLKNSVKKRVKKF	28.250488	11.061043	18.982168	55.49706	20.810505	23.135412	91.585884	22.059612	61.503002	75.34602	8.908266	23.135412
KKQWGKLKNSFKKVGAKVKAAFNK	36.342735	18.507269	23.141779	46.31701	15.524076	20.337126	51.83965	17.998043	60.1538	77.923706	12.041465	23.141779
KLLKIGLKSFARVLKKILPKAA	20.086233	23.144157	26.432379	51.08332	21.862658	19.276834	37.94129	8.243525	49.74633	63.59083	13.8467	23.144157
KRGRASPLWQRRGFLSKLKARAKR	28.496044	22.404514	23.151424	42.371513	15.602308	18.95964	61.294273	11.042189	68.21199	90.661606	9.398434	23.151424
SKKQIRLYLLKYYGKKLFK	22.063461	23.15189	24.4827	66.05213	9.542866	10.199816	48.737465	7.33999	74.72675	97.21966	8.357802	23.15189
KKFFMKLKKSVKKRVMKFFKK	23.152012	11.379337	16.513996	62.03941	23.812357	19.91138	93.731514	10.36431	63.543	85.13049	13.351492	23.152012
LKGFAKKLWNSKLARKIRTKGLK	33.370247	18.721409	23.153387	48.161564	18.352411	22.216232	71.651665	17.232992	63.04409	92.93034	10.127063	23.153387
KLGSFLKKAWKSKLAKKLRAKGKEML	35.026207	20.6195	23.157497	46.41712	20.155813	22.562635	67.38283	19.093124	62.092346	90.74925	13.3567915	23.157497
IKKLWRSKLAKKLRAKGRELLKD	29.183994	20.039375	22.619385	49.283096	22.565813	23.159725	73.44139	19.13562	58.097218	94.196915	14.96002	23.159725
ARKFKWGKLFSAAKKLYKKG	25.72785	22.262352	23.162128	41.631012	13.9611225	15.300107	66.34912	16.637827	63.461987	84.80954	9.392037	23.162128
LKKMWKSKLAKKLRAKGKQMLK	34.96779	14.321367	17.867626	57.273785	20.869596	23.17238	87.89455	15.2411375	67.64904	102.28374	14.031375	23.17238
KRFKKFFKKLKNSVKKRAKKFFKKPRVIGVS	27.061615	12.635975	19.00934	39.3388	22.000093	23.181938	94.30669	20.714554	47.45725	77.34303	7.366864	23.181938
NSFKIGGFIKKLWRSKLAKK	23.18518	19.646479	29.007015	46.35736	11.12601	12.862543	42.41625	5.530506	53.30478	77.88247	7.6269975	23.18518
RKFKWGKLFSAAKKLYKKG	23.194174	20.79349	23.86066	45.68549	8.199743	9.771753	60.138184	11.753588	64.626564	95.38256	7.9056396	23.194174
KKQIRLYLLKYYGKKLFKKR	23.19925	22.76388	24.323328	67.483406	9.736239	10.924368	59.90093	10.447016	75.093956	108.98152	7.3341255	23.19925
KKIVRKLRPIVRVMKVITRMR	19.927507	19.45486	25.638493	49.758778	23.201462	17.778399	66.283714	13.846647	48.417805	71.69767	10.173418	23.201462
VSRFILWIKRIMRLKL	16.764978	47.09974	51.2734	23.203922	16.14373	10.429266	43.806973	4.3311057	32.89396	71.54213	6.910408	23.203922
KGFAKKLWNSKLARKIRTKGLKYVKNF	29.175404	18.049873	23.211046	36.93962	17.176027	19.032125	74.14177	16.560528	54.39051	90.716995	9.645544	23.211046
GKFSVFSKILRSIAKVFK	16.39717	23.212223	35.927868	37.004707	18.776752	15.694832	41.053604	5.946612	43.561592	59.957893	10.467987	23.212223
KLWGKAKGVAKKGAKKVKKALLKALKKKL	23.212425	14.847547	18.814564	33.998833	18.63298	23.779024	55.166393	22.730843	49.893566	71.846085	10.453558	23.212425
RFKKFFMKLKKSVKKRVMKFFKKPMVIGVT	29.876368	20.480154	23.212986	56.69856	20.310764	19.220007	84.50992	10.316853	65.932884	98.18978	12.47063	23.212986
RFKKFFMKLKKSVKKRVMKFFKKPMV	25.949118	14.427704	18.745724	52.474113	23.216064	17.78825	98.123276	7.9129763	57.782337	83.889755	11.164499	23.216064
RGWLGKLGKGLKKVGKKFVKKMSSA	30.96662	19.22936	23.220108	43.23972	17.939167	22.481838	59.88855	17.715786	60.62862	82.213646	12.148142	23.220108
KKLWRSKLAKKLRAKGREL	28.517084	17.807251	23.221338	55.02663	14.359831	16.68596	73.02007	16.631378	63.10035	100.6581	10.861827	23.221338
SKWGKLWGKAKGVAKKGAKKVKKALLKALKKKLAK	23.221893	13.501337	18.114496	27.69728	19.698261	26.426752	52.50547	18.48849	44.2011	67.398575	9.325685	23.221893
RFKKFFKKVKKSVKKRLKKIFKKPMVIGV	29.664246	14.253668	20.9436	40.062782	22.365702	23.228891	90.39705	16.67862	48.526157	77.11039	7.57118	23.228891
GKKRRRASPLWKRRRFLSMLKARAKRTGYKGI	30.63377	20.11064	23.236689	35.91053	19.690742	23.15727	85.61463	18.055792	60.695435	89.82809	8.754124	23.236689
SKKQIRLYLLKYYGKKLFKK	23.794212	21.364376	23.242615	64.4589	10.156858	11.145543	54.15813	8.465862	75.444595	100.24336	8.073137	23.242615
SFFRKAKGFLKKIWKSKIARRLREKGMKALK	33.818825	16.239408	23.247013	44.342415	18.876114	20.53959	92.272804	20.022348	63.53993	91.22645	9.438555	23.247013
RFKKFFRKLKKSVKKRVKKFFKKPRVIGVTIP	26.996506	13.586973	19.52272	39.801662	21.965282	23.248446	99.57472	17.971378	46.495758	78.23796	6.242882	23.248446
VNSFRLGGFLKKIWRSKLVKRLRSKGKQLLKEA	30.91514	21.811573	23.251553	44.270943	17.058186	20.148008	60.061504	13.025953	59.52303	85.206406	10.525048	23.251553
KIKIKKIVRKLRPIVRVM	21.1697	23.252209	29.929768	69.47664	21.092321	14.348793	64.91083	9.836461	60.236065	83.197365	10.835584	23.252209
RFGSFLKKVWKSKLAKKLRSKGKQLLKDYANK	34.64843	21.131073	20.315504	39.915176	20.122093	23.25519	70.65536	17.443773	61.575745	90.44277	13.114741	23.25519
LGGFLKKIWRSKLVKRLRSKGKQLLKEAL	30.702738	20.572731	23.259243	48.43629	20.479956	22.505451	64.98835	13.1870775	64.89609	86.09762	14.977808	23.259243
IKKLWRSKLAKKLRAKGR	25.454525	16.020596	23.262589	46.668182	16.433554	17.960545	84.04014	12.690447	52.217155	96.30613	7.905324	23.262589
LLKELWKKIKGAGKAVLGKIK	23.275593	22.689945	25.052172	56.233734	14.328585	17.71126	42.831863	10.870352	57.70808	78.33779	10.9194975	23.275593
GGKKRRRASPLWKRRRFLSMLKARAK	28.074718	18.031876	23.276539	41.959545	20.173225	21.678871	79.46126	16.528095	63.23745	92.02338	11.335993	23.276539
FRFGSFLKKVWKSKLAKKLRSKGK	29.693775	18.45994	23.276934	41.539963	17.735409	17.611288	77.433304	12.353346	59.453613	87.22411	8.746619	23.276934
LRFKWKKVLHKVGHVAGK	23.28892	23.161158	24.880405	68.36054	9.245596	11.474336	58.447887	12.254532	68.61723	94.147385	12.220348	23.28892
SFRFGSFLKKVWKSKLAKKLRSKGK	29.680359	19.26929	23.289772	37.858932	14.841336	16.321157	65.96605	13.259404	57.257732	85.138824	8.887692	23.289772
KFSVFSKILRSIAKVFKGVGKVRKQFK	23.295544	19.622217	25.412397	45.303635	16.856724	19.829622	58.75764	11.310301	53.9038	75.28127	7.495579	23.295544
KNKRFIRNLRSNLYQKIIKSTKSLLDL	23.297451	20.888966	21.941101	51.81007	24.069937	20.072443	47.926693	12.063273	58.28875	82.91066	17.123253	23.297451
SRSMWSGMWRRKLKKLRNALKKKLKG	39.26156	21.882004	23.30403	45.80167	11.971277	14.4976635	80.59128	11.269079	65.40481	109.27821	7.152201	23.30403
KIKWFKTMKSLAKFLAK	8.15323	27.32027	23.314365	44.267506	7.852534	5.8377347	31.103674	3.4868999	49.43461	76.138466	15.326742	23.314365
KRGRASPLWQRRGFLSKLKARAK	27.38686	23.285242	23.324903	47.036095	15.37462	18.424503	56.94599	10.401492	72.565735	89.71159	10.202195	23.324903
FLKKMWKSKLAKKLRAK	23.326797	16.935917	22.062252	60.322742	24.816334	23.081484	77.90474	10.569296	61.483223	83.98094	16.62502	23.326797
NWKKVLGKIIKV	17.189379	19.54426	29.150238	43.527195	13.240199	23.330496	25.906216	12.925978	41.929874	59.059948	17.356373	23.330496
KKQIRLYLLKYYGKKSSSKSVRKIVISKS	28.784527	23.145708	22.868828	51.644367	23.348804	22.89219	57.0484	13.737268	61.27297	85.14699	15.681287	23.348804
KFGSFIKRMWRSKLAKKLRAK	25.979542	15.267718	23.348888	42.365623	16.811466	18.258488	66.416855	10.207422	58.04836	90.393036	11.898124	23.348888
GKKRRRASPLWKRRRFLSMLK	26.029575	20.087389	23.350004	59.79122	17.492037	18.801037	69.89764	11.253939	77.201965	103.561134	14.994263	23.350004
FAKKLWNSKLARKIRTKGLKYVKN	28.278427	18.740917	21.357922	42.749264	22.145035	23.354761	74.98464	12.952217	57.962524	92.02127	10.814528	23.354761
KRFKKFFMKLKKSVKKRVMKFFKKPMVI	24.385647	13.305951	17.403013	41.74566	23.363672	18.545778	99.270584	9.127594	47.759697	78.43768	10.6297865	23.363672
RVKRFKKFFKKLKNSVKKRAKKF	27.706654	12.769302	20.9387	56.947723	18.548899	19.832346	97.93406	23.376427	61.803528	84.94476	11.458342	23.376427
LKSILGKLGVILSHL	23.385826	49.305553	56.656403	23.786259	19.9754	14.886299	30.84822	12.856819	22.838438	42.953243	9.232064	23.385826
RFKWKKVLHKVGHVAGKIAIGAASNIAAK	17.400131	23.386377	28.807293	46.05715	7.8549485	8.30927	40.19704	6.7781897	56.093597	84.5905	10.776707	23.386377
KSKWGKLWGKAKGVAKKGAKKVKKALLKALKKKL	26.70198	13.341995	18.02655	28.589706	18.20896	23.40021	57.131733	19.523378	44.79832	71.141464	8.717859	23.40021
RRVKRFKKFFRKLKKSVKKRAKEFFKK	23.40752	12.915976	20.507488	61.934834	16.24516	17.769613	92.37251	25.932367	66.377045	90.42696	9.710835	23.40752
KLWRSKLAKKLRAKGRELLKDYANR	28.606268	22.069904	22.978317	47.40991	23.417866	23.366335	72.62193	17.644653	62.929802	95.10023	15.633331	23.417866
RPKRVKRFKKFFKKLKNSVKKRVKKFFRK	24.908186	10.855963	17.62863	54.63675	18.822079	21.221348	92.35607	23.421696	61.25759	77.997025	8.060497	23.421696
FWGAVWKILSKVL	23.423347	103.50122	96.14218	15.333059	19.377323	10.868946	41.947548	7.1099496	24.310919	57.771538	11.243963	23.423347
KGFLKKIWKSKIARRLREKGMKALKNY	37.103687	18.414251	23.42372	46.41967	17.25365	19.153568	83.08327	16.47565	64.09596	96.390236	10.095134	23.42372
MLRFKWKKVLHKVGHVAGKIAIGAASNIAAK	22.080257	23.433258	26.128454	47.05761	15.433566	13.174681	61.460743	6.310664	56.23115	85.77938	10.958051	23.433258
QPRRVKRFKKFFMKLKKSVKKRVMKFFK	23.480824	11.582743	17.306438	62.91686	21.200245	23.433964	84.56334	16.167696	69.36491	79.1406	11.8567705	23.433964
FAKKLWNSKLARKIRTKGLKYVK	24.759233	14.534906	17.528406	42.43596	20.628681	23.438019	76.8593	11.522281	61.314556	90.693855	9.92331	23.438019
SLFKFLGKKLLKTVAK	12.629973	23.441257	24.821135	33.645226	13.676021	15.863584	28.697277	6.7490797	33.550117	43.920124	8.953726	23.441257
GFLKKIWRSKLVKRLRSKGKQLLKE	26.811642	17.045176	23.443554	53.020954	16.819193	19.056664	68.56021	15.094625	65.56698	88.72775	13.020117	23.443554
KLWRSKLAKKLRAKGRELLKDYANRVINGG	26.503407	21.038832	21.027271	40.668335	22.36793	23.445393	66.99882	16.377861	57.09557	88.12887	11.97189	23.445393
KKFFKKLKNSVKKRVKKFFRKPRVIGVTFPF	25.276836	15.862612	20.624413	41.441387	22.96253	23.450804	81.26649	20.657534	46.44523	74.51007	7.0715194	23.450804
GFLKKIWRSKLVKRLRSKGKQLLKEA	28.73668	17.760485	23.45317	44.32148	18.110287	19.884026	64.64735	15.88488	59.312904	80.82603	11.822495	23.45317
KRGRASPLWQRRGSLSKLKARAKRNGAFHLPR	33.38951	23.457045	20.192081	44.80011	14.726239	20.379852	63.456886	12.736049	69.35006	91.73319	8.76636	23.457045
KKIVRKLRPIVRVMKVI	19.692034	18.33721	26.372341	47.172512	23.464087	17.931374	59.257225	10.127079	43.15887	66.62358	9.906189	23.464087
KGFLKKIWKSKIARRLREKGMKALK	38.549694	16.392776	23.466732	53.11131	18.355978	22.378502	82.34609	18.504303	69.08723	98.4275	10.812404	23.466732
KKIVRKLRPIVRVMKVITRMRTSRPRPRLRP	23.467823	22.24966	21.408367	53.79118	24.797293	19.516176	71.187584	12.073748	56.701073	78.340324	12.462103	23.467823
RRVKRFKKFFKKLKNSVKKRAKKF	26.84476	11.949322	20.30323	54.961327	17.193813	19.22549	97.295395	23.469501	59.64785	85.563	9.502257	23.469501
VNSFRFGSFLKKVWKSKLAKK	23.17359	23.471195	24.830488	42.623096	13.295897	14.951109	44.612366	10.19794	53.44687	72.780136	10.227954	23.471195
FIKKLWRSKLAKKLRAKG	23.472134	16.910755	24.794407	47.68282	16.427713	16.026419	74.21138	9.901412	54.930622	89.24431	8.066273	23.472134
VNSFKFGGFLKKMWKSKLAKKLRAK	28.177326	18.323307	23.473068	46.27083	19.937862	20.688107	65.540695	11.382443	56.853966	80.182724	11.656221	23.473068
FRFGSFLKKVWKSKLAKKLR	23.477251	20.412495	27.880884	42.418556	22.065264	16.870522	79.98323	9.276993	57.5915	82.42612	11.360434	23.477251
GKLSGISKVLRAIAKFFK	20.267588	23.485416	34.565407	51.833626	19.830359	22.08828	36.72152	10.394888	54.171173	63.330444	14.349676	23.485416
KSKWGKLWGKAKGVAKKGAKKVKKALLK	26.809195	14.448469	18.98118	32.046577	16.4005	23.488049	55.347595	21.832607	47.69913	72.21431	8.454433	23.488049
KIKKIVRKLRPIVRVMKVITRMRTSRPRPRLRP	23.488384	20.212374	21.372944	55.500908	25.217787	19.39695	72.390915	10.1152315	56.971214	77.47144	12.599328	23.488384
KKQIRLYLLKHYGKKLFKKRPK	44.92896	23.492262	22.692966	90.227684	12.100615	14.808477	75.67474	10.663042	95.2032	121.88634	7.0293093	23.492262
NLTKWLGKLGVILSHL	23.418125	54.382545	58.52774	23.505932	16.763287	13.886354	32.38786	9.864598	25.784504	56.546112	9.024294	23.505932
RFGSFLKKVWKSKLAKKLRSKG	29.59228	19.134659	23.50933	45.43432	12.559903	14.930513	71.4156	13.413849	62.78083	95.522964	7.892639	23.50933
RLKGFAKKLWNSKLARKIRTKGLKYVKNFAKDMLSEGEEA	33.40488	22.530119	21.915829	47.522316	20.01181	23.517773	64.89847	23.413298	65.86934	92.55465	15.42777	23.517773
RFKKFFKKVKKSVKKRLKKIFKKPMVIGVT	30.316647	16.152477	21.895687	44.11711	22.315783	23.524454	89.64701	17.472998	52.004585	80.02258	9.155093	23.524454
ILGLLKGISALL	21.411524	46.989616	59.302967	23.524813	20.762236	13.790393	37.434063	16.604267	23.618494	46.423775	12.26358	23.524813
KIGGFIKKLWRSKLAKKLRAKGRELLKDYANR	33.278442	21.890461	23.54292	36.713676	20.824287	23.340366	70.41703	16.710005	55.764942	85.63841	10.827045	23.54292
RVKRFKKFFKKVKKSVKKRLKKIFKKPMVIGVTFPF	29.782154	15.556578	20.533577	44.305626	21.529917	23.548452	92.06099	18.494207	52.80918	82.4434	9.377309	23.548452
FIKRMWRSKLAKKLRAKGKELL	29.641748	17.630447	23.550953	49.45552	21.862732	18.901264	80.41386	12.4964285	61.76696	95.11923	12.6481905	23.550953
VNSFRLGGFLKKIWRSKLVKRLRSKGK	25.552845	19.327112	23.55795	44.96294	11.8512745	13.191284	63.171112	7.4672594	57.936268	93.11864	6.1368475	23.55795
FAKKLWNSKLARKIRTKGLK	27.477291	19.488161	23.566025	55.907555	18.137012	21.330658	67.61109	10.459746	67.62785	99.39517	11.04614	23.566025
AKKLWNSKLARKIRTKGLK	28.53432	20.401428	23.56723	56.394157	14.608362	19.36966	59.55114	12.22671	63.98545	101.97886	11.059933	23.56723
LWNSKLARKIRTKGLKYVKNFAKD	25.351248	22.419634	23.568748	51.267525	19.768787	22.130663	55.05787	12.991539	64.50202	84.64949	15.768407	23.568748
RFKKFFKKLKNNVKKRVKKFFRKPRVIG	31.498877	15.745882	23.568798	47.15995	22.055937	22.31442	103.23153	22.692268	50.170437	81.2274	7.2247825	23.568798
KRFKKFFKKLKNSVKKRVKKFFRKPR	26.939795	10.460652	16.570711	37.047577	23.574186	22.686531	113.61005	19.936958	40.21547	69.33466	6.105466	23.574186
KFKWGKLFSAAKKLYKKGKKLSKNKNFKKALKFGKQLAKNL	38.680836	18.03149	21.15562	33.660797	22.077053	23.574198	71.34114	19.244495	52.47176	77.98201	10.53739	23.574198
RRVKRFKKFFMKLKKSVKKRVMKFFKKPMVIGVT	30.53776	18.09459	21.144503	56.52754	21.919582	23.57543	92.85707	17.054203	61.850677	99.343056	11.820241	23.57543
KFGGFLKKMWKSKLAKKLR	27.116272	15.494192	23.579914	43.470352	18.176628	17.598213	74.56946	11.098059	56.43644	87.09311	10.147005	23.579914
RGLAKLLKIGLKSFARVLKKILPKAA	23.58202	21.006771	25.878582	60.320038	22.674555	22.910343	58.108154	8.126585	64.27992	75.343	11.815727	23.58202
KKIVRKLRPIVRVMKVITRMRTSR	21.501722	21.283777	25.585487	55.64962	23.596771	17.771606	64.36218	14.0911045	54.147827	79.29566	14.424891	23.596771
KIGLKSFARVLKKVL	17.382769	23.608818	32.2641	33.91925	15.741438	14.3581085	38.024788	11.002607	34.84979	48.216072	10.539667	23.608818
PKRVKRFKKFFKKLKNSVKKRVKKFFRK	24.38969	10.274525	17.094685	47.663563	21.265585	23.609112	93.53432	23.077595	55.254395	71.36652	6.97694	23.609112
KLKKLRKWIYRIVNTIN	21.396011	23.61377	28.790201	61.057762	14.915146	14.542089	59.460094	11.715	54.764698	101.56204	15.584976	23.61377
RKFKWGKLFSAAKKL	20.846975	23.61522	30.764761	42.44745	8.759198	9.168097	42.518578	11.206979	52.234215	75.898544	10.3452635	23.61522
RVKRFKKFFRKLKKSVKKRAKEFFK	23.615751	12.799314	19.973648	58.36851	15.284411	17.302322	87.65677	24.990545	65.92985	87.69055	10.266371	23.615751
RFKKFFRKLKKSVKKRAKEFFKK	24.99717	14.069122	22.35275	60.616413	19.075708	20.767782	88.47879	23.629717	69.51685	87.49133	13.226712	23.629717
RGLAKLLKIGLKSFARVLKKILPKAAKA	22.800291	20.482527	25.160513	60.015816	23.26833	23.641594	59.231148	8.845102	65.81924	74.83589	12.478838	23.641594
KKQIRLYLLKYYGKKLFKK	23.988144	23.642324	23.208477	77.03478	7.9311323	9.259939	52.970253	6.7971115	81.26137	112.06233	7.6510496	23.642324
RFKKFFKKLKNNVKKRVKKFFRKPRVIGVT	30.910227	16.485498	23.647741	45.94997	20.815016	21.901018	96.579025	23.192902	48.73333	79.9158	7.574031	23.647741
FRLGGFLKKIWRSKLVKRLRSKGKQLLK	26.656565	16.81228	23.648308	53.881462	15.860498	17.012493	81.81429	8.558699	67.51034	97.77358	8.845516	23.648308
KKFFKKLKNSVKKRVKKFFRKPRVIGVTF	24.758608	14.587438	21.194925	40.904926	23.122135	23.650301	83.613266	21.570032	45.59689	73.84718	6.913943	23.650301
KFSVFGKILRSIAKVFK	14.23688	23.655184	33.759796	35.265728	13.456818	12.992844	36.099445	5.8322825	39.901936	59.309357	7.3779135	23.655184
KKFFKKLKNSVKKRVKKFFR	22.963928	11.347016	18.583473	49.729027	24.784487	23.655193	85.26494	22.299534	50.546955	72.352165	10.152405	23.655193
RVKRFKKFFKKVKKSVKKRLKKIFKKPMVIGVTIPF	29.35433	15.286997	20.12473	44.634983	21.727757	23.655495	91.16175	17.635408	52.908882	81.42192	9.248594	23.655495
VKRFKKFFKKLKNSVKKRVKKFF	22.982319	11.393848	18.978851	50.22817	24.936398	23.656296	101.36022	20.107414	51.85319	75.05927	10.103025	23.656296
KFGGFLKKMWKSKLAKKLRAKGKQMLK	39.677315	14.852765	19.736013	48.632046	20.479527	23.67301	89.95434	16.142996	65.54563	98.08023	10.009312	23.67301
NKRFIRNLRSNLYQKIIKSTKSLLDLREKIT	23.674644	21.253244	22.63036	49.39173	23.80568	21.920732	54.620415	12.8288145	59.521717	85.30669	14.924265	23.674644
FIKRMWRSKLAKKLRAKGKELLR	27.24065	17.475555	23.677372	47.146046	23.154148	19.897112	94.92854	13.327797	60.56071	100.537735	12.445644	23.677372
KWGKLWGKAKGVAKKGAKKVKKALLKALKKKLAK	23.677803	14.600207	18.992981	31.67691	18.1493	24.997671	53.468452	19.67772	47.987396	72.08726	10.310225	23.677803
RFKKFFKKLKNSVKKRAKKFFKKPRVIGV	29.933338	14.601003	21.659002	48.552353	22.412024	23.680628	96.460335	19.716702	54.030712	80.207596	8.501926	23.680628
EARKFKWGKLFSAAKKLYKKGKKLSKNKNFKKALKFG	33.88111	19.646387	21.89094	38.229637	21.921616	23.684423	79.44023	23.040655	60.844276	85.24477	11.941584	23.684423
SFKRLKGFAKKLWNSKLARKIRTKG	30.692623	15.972407	23.689003	42.93873	15.34845	18.005203	81.91717	15.978302	57.711678	93.5605	7.3949804	23.689003
KFKWGKLFSTAKKLYKKGKKLSKNKNFKKALKFGKQL	41.31344	19.289206	22.894436	33.149467	22.136518	23.689203	73.86281	21.341665	53.445934	79.5194	10.821325	23.689203
LRFKWKKVLHKVGHVAGKIAIGA	19.877548	23.693386	26.696194	49.782097	8.55142	9.225623	52.54067	8.177983	58.77895	85.57216	8.2081375	23.693386
AFIGAIANLLSKIF	23.693487	94.89766	100.414635	17.707754	30.384958	18.894108	34.663994	14.199262	20.942934	51.242023	15.203448	23.693487
FKLGSFLKKAWKSKLAKKLRAKGK	33.51491	18.144186	22.974886	42.479836	21.982283	23.694637	73.33935	15.281408	58.762634	82.25087	10.401243	23.694637
NSFKIGGFIKKLWRSKLAKKLR	23.708378	19.444202	30.785166	40.791824	12.431817	12.683824	53.082134	5.658849	51.411884	84.633385	7.15808	23.708378
KFKWGKLFSTAKKLYKKGKKL	24.608093	19.047901	23.708742	28.364508	13.937233	13.972455	52.675972	12.497212	42.773643	71.19272	7.6205664	23.708742
KWGKLWGKAKGVAKKGAKKVKKALLK	25.355469	15.98585	21.13245	35.24844	16.327553	23.71095	53.16219	22.017406	50.327843	74.99119	10.444693	23.71095
KKRGRASLLRKRRAFLSMLKARAK	26.395773	19.786484	23.712833	52.616478	19.930233	21.547709	68.45144	16.79729	71.343	84.685326	12.922323	23.712833
KKFFKKLKNNVKKRVKKFF	23.714016	12.373648	21.833422	52.971912	25.06461	22.508268	93.22495	20.106224	49.9948	73.28743	11.674125	23.714016
KRFKKFFKKLKNNVKKRVKKFFRKPRVIGV	26.943228	11.516682	19.904877	35.411037	20.197607	20.89406	97.76323	23.716396	40.54052	74.896736	5.6665015	23.716396
IFGAIWKGISSLLGK	30.786884	90.79196	89.24669	19.55516	22.473558	16.952755	33.967575	16.06245	23.719425	51.56789	11.049714	23.719425
RLGGFLKKIWRSKLVKRLRSKGK	26.916077	17.878777	23.730366	53.85962	10.720659	14.408153	69.29708	9.390005	65.23093	104.73396	7.8699555	23.730366
FRKAKGFLKKIWKSKIARRLREKGMKALKN	39.47233	17.74139	23.73499	49.689354	19.493595	21.796934	100.31468	18.636412	68.68765	94.92917	11.07377	23.73499
AKLLKIGLKSFARVLKKV	17.11391	23.607033	29.992975	47.53879	23.736881	22.15172	43.887894	10.249826	52.12091	57.986927	12.527061	23.736881
ARKFKWGKLFSAAKKLYKKGKKLSKNKNFKKALKFGKQLA	36.361378	19.010992	21.443735	38.06559	20.000652	23.739971	75.87267	23.33832	58.4993	83.18588	11.805217	23.739971
ARKFKWGKLFSTAKKLYKKGKKLSKNKNF	33.190895	19.582895	21.718227	36.89971	21.042534	23.746004	76.47396	21.212328	57.26945	85.46206	12.197275	23.746004
RKFKWGKLFSAAKKLYKKGKKLSKNKNFKKALKFGKQLAKNLQAGEEHE	38.2731	22.196678	23.747185	48.267036	18.927246	21.293478	81.311554	22.542513	70.23722	99.35374	13.334082	23.747185
LKKVWKSKLAKKLRSKGKQLL	28.591898	14.423627	17.89675	36.772106	20.418207	23.748234	62.98954	17.165089	47.00556	73.95482	10.695508	23.748234
SKKQIRLYLLKYYGKKLFKKR	23.755875	20.302515	24.059988	56.578876	13.134529	13.67146	60.844128	12.743794	69.2551	97.27794	7.9712753	23.755875
RKFKLPKINWGKLASKAKDVYKKGQKLAK	34.265587	21.299328	22.908344	34.842693	21.717035	23.758839	64.31388	22.316502	53.546955	74.30895	12.972946	23.758839
KLLKIGLKSFARVLKKVLPKAAKAGKALAKS	22.544493	20.527367	22.019863	47.663513	23.763988	26.239033	46.337532	11.455531	53.78069	70.33922	13.986521	23.763988
KLLKIGLKSFARVLKKILPKAAKAG	23.764725	23.028683	25.288168	50.895775	19.929775	20.694563	45.799156	8.825295	54.50429	73.407425	9.277513	23.764725
RSMWSGMWRRKLKKLRNALKKKL	32.079662	20.048458	23.765388	52.529247	11.093338	12.3744335	78.72535	8.202723	68.27204	116.95473	8.694391	23.765388
KAKGFLKKIWKSKIARRLREKGMKALKNYA	42.500015	18.975239	23.272205	39.880882	21.07263	23.769548	84.33258	22.085827	59.163708	88.01909	10.971136	23.769548
KAKGFLKKIWKSKIARRLREKGMKALKNY	41.851032	18.668882	23.345558	42.529613	20.2155	23.77473	87.91695	19.934793	61.96982	95.386604	10.202076	23.77473
KRMWRSKLAKKLRAKGKELLRDYANR	31.270712	21.47166	23.776653	42.44375	21.763308	22.101963	82.19847	18.628	59.7794	92.750046	14.158686	23.776653
RRASPLWKRRRFLSMLKARAKRTGYKGI	27.014862	22.814737	23.78782	53.150482	16.093092	17.023762	81.32619	9.444551	72.82975	97.73499	8.462027	23.78782
KLWRSKLAKKLRAKGRELLKDY	25.676159	23.27616	23.787853	51.69578	23.06557	22.173674	70.55929	15.343119	65.88425	97.57969	18.095596	23.787853
KFGSFIKRMWRSKLAKKLRAKGKELLR	30.87617	17.846651	23.789057	37.40841	19.203295	21.059437	72.51229	16.909367	55.8633	91.4951	10.20833	23.789057
KMWKSKLAKKLRAKGKQMLKEY	34.174675	19.456715	23.791552	61.327972	20.439264	21.345901	74.16915	14.3398695	76.09326	97.51207	21.847303	23.791552
KIKKIVRKLRPIVRVMKVITRMRTSR	21.651203	19.374866	26.773663	54.66465	23.801418	17.90804	67.70207	12.87232	53.249107	78.07112	13.331494	23.801418
FLARLVFRKFILL	16.199648	64.75807	64.6862	20.683949	23.804081	11.705037	52.648926	6.6222076	31.677265	50.381115	7.995224	23.804081
ARKFKWGKLFSAAKKLYKKGKKLSKNKNFKKALKFGKQLAKNLQA	35.730263	17.019863	19.099146	34.344524	19.681425	23.806185	74.051956	22.029438	55.40666	82.4099	10.459085	23.806185
KWGKLWGKAKGVAKKGAKKVKKALLKALKKKLA	24.036636	15.4043	20.358835	30.669056	18.297564	23.81493	53.419426	20.570454	46.91278	71.70755	10.335402	23.81493
VNSFKFGGFLKKMWKSKLAKKLRAKGK	32.823963	19.586956	23.82611	43.684708	18.528265	20.392845	70.07666	12.547575	57.040077	83.08562	9.281442	23.82611
KRFIRNLRSNLYQKIIKSTKSLLDLREKITKM	23.827047	20.268574	21.88135	61.478355	25.478983	23.56492	55.0039	13.3257885	67.845665	88.58944	21.05313	23.827047
KKIWRSKLVKRLRSKGKQL	34.132362	16.771431	23.827211	48.956116	14.072764	16.68248	68.73784	14.9461565	56.224476	93.110664	9.499819	23.827211
KRFKKFFRKLKKSVKKRAKEFFKK	23.832474	11.160711	19.714373	47.839157	20.685404	21.485874	92.741325	24.327265	57.752686	80.380264	10.020205	23.832474
QQRYLNAKRYVKLAIVADRSMVTKHNGKLKKLRKWIYR	29.738428	23.841146	22.792398	72.372604	18.24677	20.952698	63.88503	14.410624	85.08118	100.8347	14.799642	23.841146
QQRYLNAKRYVKLAIVADRSMVTKHNGKLKKLRKW	31.205862	23.841488	23.747135	72.123985	17.88061	20.583578	63.35017	15.2558	84.14414	99.739	14.932966	23.841488
KFKWGKLFSAAKKLYKKGKKLSKNKNFKKALKFGKQLA	40.932526	17.189453	21.451586	30.804531	21.97562	23.845078	71.17295	20.593372	51.52785	76.97905	10.121543	23.845078
FLKKIWKSKIARRL	20.557041	23.845722	38.357986	43.071754	18.726868	14.980754	59.292206	11.06616	40.80123	69.253555	13.166661	23.845722
SKWGKLWGKAKGVAKKGAKKVKKALLK	23.84614	14.434242	19.408075	30.344173	17.46723	24.76644	52.070107	20.51344	45.456223	68.95885	8.712713	23.84614
RFKKFFMKLKKSVKKRVMKFFKKP	29.143894	13.317792	16.799265	55.491783	23.849577	19.409481	106.933334	9.054035	57.645855	86.91235	9.700734	23.849577
RFKKFFKKLKNSVKKRAKKFFKKPRVIGVSIP	28.418915	14.52885	19.810568	47.64012	22.716965	23.850813	92.067314	16.622145	53.30599	80.2888	7.7484655	23.850813
EARKFKWGKLFSAAKKLYKKGKKLSKNK	36.247627	23.72387	23.85191	44.24479	21.004444	22.986814	76.45092	21.427685	65.39789	87.63219	11.457006	23.85191
KMWKSKLAKKLRAKGKQML	29.104773	17.754414	23.852434	56.224144	14.491898	15.104845	69.53609	12.753132	67.32738	95.62455	16.113207	23.852434
KRVKRFKKFFKKLKNSVKKRVKKFFRKPRVIGV	28.208385	12.905536	18.893812	42.99596	20.765404	23.438675	98.201805	23.862629	47.68047	82.9242	6.2979255	23.862629
FSFKRLKGFAKKLWNSKLARKIRTKGLKYVKN	31.173946	17.502155	21.618656	39.860535	22.516651	23.864065	90.0684	18.393469	58.3509	91.928604	12.670263	23.864065
PKRVKRFKKFFKKLKNSVKKRVKKFFR	23.864412	11.04394	18.93786	46.99627	23.25277	25.018978	94.37793	23.163471	53.88552	70.521935	7.8646803	23.864412
LGGFLKKIWRSKLVKRLRSKGKQLLKEA	32.39014	20.351442	23.867926	47.869614	19.724367	22.436352	65.13045	14.61717	62.582253	82.27986	14.593411	23.867926
RKFKWGKLFSTAKKLYKKGKKLSKNKNFKKALKFGKQLAKNLQAGEEHE	37.89424	22.923952	23.871506	49.7012	18.839027	20.984526	78.95882	23.12635	70.83226	99.095	13.792096	23.871506
KRFKKFFKKVKKSVKKRLKKIFKKPMVIGVT	28.367746	13.969931	19.846111	36.566833	23.2685	23.877445	89.586464	19.932795	44.188282	73.89559	8.258596	23.877445
KWGKLWGKAKGVAKKGAKKVKKALLKALKK	25.471836	16.052563	20.271086	34.616753	17.329084	23.878338	54.792152	21.592457	50.86669	75.21169	10.597265	23.878338
KLWNSKLARKIRTKGLKYVKNFAKDMLSEGEE	28.39591	19.781446	19.87661	44.133446	21.910511	23.878944	56.511353	16.853443	60.357338	92.715004	16.764582	23.878944
KKMRNKRNSKMYLKTRAGMPFKVFHYQLK	37.43318	22.546015	22.63283	68.077324	22.16615	23.88096	99.950005	13.085261	82.9543	108.965775	12.895398	23.88096
ARKFKWGKLFSTAKKLYKKGKKLSKNKNFKKALKFGKQLAK	34.736744	17.17586	19.017832	37.675438	19.169947	23.888462	74.912796	23.65576	59.51658	84.17272	10.640348	23.888462
VNSFRLGGFLKKIWRSKLVKRLRSKGKQLLKEAL	28.921173	21.755749	23.896584	43.849785	16.559895	19.092398	60.063393	11.0075445	59.20207	87.837654	10.200163	23.896584
VKNKRFIRNLRSNLYQKIIKSTKSLLDLREKI	20.928616	18.327642	19.234097	54.565308	26.859339	23.906246	53.465034	11.296732	62.00483	81.73571	17.914122	23.906246
RKFKLPKINWGKLASKAKDVYKKGQKLAKNKNVKKAL	33.0177	17.319824	18.737967	28.387568	21.212748	23.779894	65.70235	23.918201	47.06794	72.47163	11.445246	23.918201
KFFMKLKKSVKKRVMKFFKK	23.095911	13.258596	19.27043	70.02097	29.185833	23.921919	97.79063	10.897419	66.24095	84.84078	14.886019	23.921919
PKRVKRFKKFFKKVKKSVKKRLKKIFKK	23.922384	10.212908	17.520727	46.38995	23.2732	24.710825	90.25612	21.581749	54.762745	65.9229	7.116027	23.922384
KRFKKFFKKVKKSVKKRLKKIFKKPMVIGVTIP	28.268927	11.800512	17.061405	33.82228	23.50552	23.92345	90.22413	16.957539	43.225853	72.329544	6.9352226	23.92345
RGWLGKLGKGLKKVGKKFVKKMSSAM	30.331137	19.622028	23.92395	42.32988	18.042225	21.948256	58.734436	14.44235	60.351624	84.52924	12.226099	23.92395
KFKWGKLFSAAKKLYKKGKKL	24.616226	18.37339	23.929005	27.580002	14.394403	14.002836	55.03736	11.585768	41.99429	70.93163	7.1840987	23.929005
LWNSKLARKIRTKGLKYVKN	23.936949	22.754324	24.328148	52.45005	14.414558	16.669277	55.292522	9.102919	58.777405	92.37769	13.196576	23.936949
GGFLKKIWRSKLVKRLRSKGKQLLKEAL	29.816135	19.700512	23.937136	45.500797	18.526989	19.571568	65.16289	14.77422	64.62995	82.61603	13.712422	23.937136
KKQWGKLKNSFKKVGAKVKAAFNKGR	42.17833	17.778385	23.623005	35.856544	16.98857	22.965603	60.783672	23.951262	53.220978	76.85079	9.110861	23.951262
KFGSFIKRMWRSKLAKKLR	23.951593	16.34752	25.313745	36.976227	14.780492	15.377594	64.93865	8.953555	50.617317	89.17324	9.024897	23.951593
FAKKLWNSKLARKIRTKGLKYVKNFA	28.021189	20.907244	23.970749	42.18712	22.302526	22.58699	77.704216	14.433722	60.671497	89.50126	12.617407	23.970749
RVKRFKKFFMKLKKSVKKR	30.452688	16.211498	22.81387	60.31817	23.597929	23.902706	105.93394	23.977596	61.906048	93.3649	14.454859	23.977596
RKAKGFLKKIWKSKIARRLREK	30.545406	16.800652	23.98132	60.84621	12.582378	16.594934	76.45308	14.551343	73.62438	100.6291	10.79281	23.98132
KQWGKLKNSFKKVGAKVKAAFNK	34.36564	19.131046	23.981375	47.800575	14.59023	21.25333	49.766163	15.599429	60.80784	80.241325	12.852243	23.981375
RGLAKLLKIGLKSFARVLKKILPKAAKAGKSLA	22.843676	21.046833	24.978811	56.25105	22.75813	23.98175	58.520195	8.618109	65.709984	79.00226	12.968908	23.98175
KKVWKSKLAKKLRSKGKQL	36.251175	19.337826	23.95763	43.415367	18.607132	23.291088	63.166584	23.98418	54.9376	80.78145	12.906061	23.98418
RGLAKLLKIGLKSFARVLKKILPKAAKAGKS	23.985722	22.308315	24.796625	63.671875	20.772196	23.17767	59.096214	8.313518	71.48818	84.02476	13.240903	23.985722
INWKGIAAMAKKLL	23.702723	48.983437	60.310894	23.991232	19.242022	15.457125	34.3097	9.049061	27.732533	50.68231	10.415164	23.991232
KFKWGKLFSAAKKLYKKGKKLSKNKNFKKALKFGK	33.107357	15.661722	19.608456	32.29786	21.770445	23.995003	74.91325	16.57323	51.10301	79.676254	8.896035	23.995003
LKKMWKSKLAKKLRAK	26.911495	19.150566	23.740503	62.24192	22.036125	24.003956	71.06446	15.234744	62.140156	85.33009	18.261274	24.003956
KKRGRASLLRKRRAFLSMLKARAKR	26.145945	19.635277	24.004736	49.340137	20.033611	21.674028	70.42552	17.41399	67.86785	84.16191	11.954164	24.004736
RRVKRFKKFFMKLKKSVKK	30.861115	17.258507	22.226034	70.86353	21.86312	24.010061	88.83548	22.148077	69.15148	93.45552	15.485123	24.010061
KRVKRFKKFFKKLKNSVKKRAKKFFKKPKVIGVTFP	28.022491	12.194739	17.637947	43.171635	20.839642	24.027607	97.56236	22.369814	50.999672	84.314316	6.3994284	24.027607
KRFKKFFRKLKKSVKKRAKEFF	24.048641	14.762438	24.029083	47.53052	22.59596	21.489119	83.46095	23.892948	56.570282	74.69666	14.267393	24.029083
LLKELWKKIKGAGKAVLGKI	21.889389	24.03014	27.813782	46.433357	15.244168	15.289131	40.568546	10.745187	49.577995	71.62242	11.520055	24.03014
LKELWKKIKGAGKAVLGKIKGL	23.803776	24.034937	28.28179	39.417812	14.477617	13.788182	43.174706	13.931252	47.465504	69.160355	8.741703	24.034937
SKWGKLWGKAKGVAKKGAKKVKKALLKALKKKL	24.035767	13.615042	18.603899	26.524725	19.45519	24.617102	54.728737	18.585302	42.846092	67.81277	9.052542	24.035767
KRLKGFAKKLWNSKLARK	27.672302	19.829937	24.044033	63.060646	13.692143	18.137806	64.1146	14.71668	72.27889	100.21834	13.343668	24.044033
KYRRGVSPWLKKELVRLHNNLRSK	31.518742	24.044518	22.123144	64.945724	13.6238785	13.650792	58.126	9.770302	79.70281	103.526955	11.21403	24.044518
SFLKKVWKSKLAKKLRSKGKQLLK	28.019257	13.405256	16.492456	43.605186	19.980885	24.049755	70.36363	16.192415	53.26316	81.29526	9.413953	24.049755
LKELWKKIKGAGKAVLGKIKGLL	22.275246	24.050251	27.05694	35.887825	14.785643	13.587253	41.58614	11.741482	45.73531	68.2997	8.336363	24.050251
FIGGIISFFKRLF	24.054054	85.27678	93.99764	18.410267	24.541363	14.320262	38.247417	8.583951	23.18175	50.361298	9.342208	24.054054
KKFFRKLKKSVKKRVKKFFKKPRVIGVTIPF	25.324236	13.65433	19.924908	37.599957	22.903526	24.059816	89.35699	19.206554	44.23651	73.709724	6.776164	24.059816
LGGFLKKIWRSKLVKRLRSKGK	30.309238	18.801113	24.06058	48.678585	15.4791565	19.14888	70.987015	11.297111	61.96511	87.15469	10.076122	24.06058
KWRPIFRRNVNNLKINKEVSIDLVRK	24.694973	22.810102	24.061443	49.04236	22.579784	19.193892	55.511696	10.255282	56.386772	75.37239	14.952759	24.061443
RVKRFKKFFKKLKNSVKKRAKKFFKKPRVIGVSI	30.261541	14.241162	20.493145	47.284737	21.43421	24.061888	102.524826	21.945415	53.63386	85.36178	7.568589	24.061888
KLKSIVSWAKKVL	11.078466	28.532541	30.020802	24.78017	10.922042	9.757274	24.067669	10.12663	27.313223	49.2541	10.334448	24.067669
LWKRRRFLSMLKARAKR	17.651237	24.068924	26.35788	46.24468	16.740452	14.899033	71.09175	10.387239	56.136272	98.50359	11.387316	24.068924
SKWGKLWGKAKGVAKKGAKKVKKALLKALKKKLA	24.070904	14.330019	19.277832	26.65144	19.94055	25.489468	52.68551	19.600569	43.16887	66.96137	9.54576	24.070904
KRFKKFFKKLKNSVKKRAKKFFKKPKVIGVT	29.387775	14.227748	20.916513	41.158985	22.650219	24.070965	94.570145	21.999773	47.847824	76.01054	8.161347	24.070965
VKRFKKFFKKLKNSVKKRVKKFFR	22.384863	10.379038	18.079205	45.52789	24.143436	24.089596	109.94637	24.083532	47.56718	76.43227	8.091909	24.089596
KKFFMKLKKSVKKRVMKFFKKPMVIG	32.89599	16.138922	19.7608	50.97724	24.099335	20.112349	87.19474	10.271177	59.328114	85.53871	9.337237	24.099335
RVKRFKKFFRKLKKSVKKRVKKFFKKPRVIGVTI	29.20647	15.682452	22.26534	44.096615	21.764309	24.113008	104.53003	22.909222	48.75809	81.54129	6.9545784	24.113008
FLKKMWKSKLAKKLRAKGKQMLK	34.82521	13.052394	17.48749	56.230877	24.045313	24.113914	93.41305	13.274172	66.75307	96.96991	13.5845	24.113914
RLKGFAKKLWNSKLARKIRTKGL	27.094894	17.802074	24.117563	49.323387	9.797007	11.576723	68.14224	12.130058	62.31303	101.8132	6.826988	24.117563
FLKKMWKSKLAKKLRAKGKQML	33.289417	15.095236	20.477634	49.822075	24.11941	22.13509	86.455986	13.246259	60.8599	88.626274	13.452644	24.11941
EARKFKWGKLFSAAKKLYKKGKKLSKNKNFK	36.331112	19.996836	21.200788	43.375793	21.548607	24.120663	79.45061	22.515247	64.70938	87.73334	11.964476	24.120663
EARKFKWGKLFSTAKKLYKKGKKLSKNKNFKKALKF	33.936058	18.493536	20.849548	39.78431	22.143581	24.122858	79.409775	22.617239	61.122845	83.34477	12.93289	24.122858
IKFLAAWIFLKKF	13.52577	88.59811	76.59057	22.814774	24.128998	10.43046	41.6448	7.39991	32.86431	60.643486	15.004417	24.128998
RRVKRFKKFFRKLKKSVKKRAKEFFKKPRVIGVSIPF	26.856857	15.015352	20.616116	49.358185	20.227243	23.391882	96.129265	24.132692	56.454834	90.69539	7.0797586	24.132692
KKIWRSKLVKRLR	24.137318	15.461493	28.181519	58.2961	16.06591	17.47403	78.93031	18.259754	55.75921	100.12111	12.891241	24.137318
RKAKGFLKKIWKSKIARRLREKGMKALKNYAND	38.48467	21.423262	24.137363	48.44111	19.828915	23.410015	80.28993	21.119766	65.56262	96.64563	15.83449	24.137363
KKRGRASLLRKRRAFLSMLKARAKRN	27.977896	21.050472	24.157103	53.25248	19.302603	21.52758	69.86096	16.932758	69.740326	88.807304	13.082074	24.157103
RFKKFFKKLKNNVKKRVKKFFR	20.72765	11.9914255	24.162498	49.24909	18.325945	17.299427	111.98613	24.710878	50.336803	81.55897	8.847844	24.162498
FLKKIWRSKLVKRLRSKG	24.405025	16.599237	24.165041	41.7776	17.611525	16.971518	69.86076	10.214403	47.91775	78.168015	7.2582483	24.165041
LWRSKLAKKLRAKGRELLK	24.650446	20.857143	24.166689	71.17151	18.126198	19.423044	74.907486	12.811513	76.2121	98.932724	16.27483	24.166689
VKRFKKFFRKLKKSVKKRVKKFFK	21.981575	9.9482975	17.31139	46.630955	23.615849	24.302338	107.52748	24.175356	51.299583	76.41172	8.122864	24.175356
GSFLKKVWKSKLAKKLRSKGKQLLK	34.416454	17.205948	20.938377	45.87995	19.842709	24.175993	72.88228	19.481243	61.40838	81.94496	10.527408	24.175993
KKFFKKLKNSVKKRAKKFFKKPRVIGVSIPF	26.201777	14.599238	19.7589	42.29464	23.318789	24.181156	79.111465	18.460451	49.142525	74.440254	7.921417	24.181156
VNSFRFGSFLKKVWKSKLAKKLR	24.183512	22.297426	25.778326	41.66171	15.044896	14.874023	56.73876	10.332251	54.149067	82.40822	10.278227	24.183512
LRFKWKKVLHKVGHVAGKIAIGAASNIAAKAVMGALGK	21.898018	24.198608	25.082005	40.625343	15.646527	16.00793	48.68011	10.207583	53.25408	82.84995	11.26075	24.198608
KKRRRASPLWKRRRFLSML	24.19894	22.901604	25.944437	59.9676	18.742962	17.658367	66.8755	12.892191	72.50325	100.411415	13.369306	24.19894
QPRRVKRFKKFFRKLKKSVKKRVKKFFK	26.125284	11.381744	18.609016	53.920593	20.733282	24.199175	87.56293	22.471472	62.928154	72.07678	8.339575	24.199175
KRVKRFKKFFKKLKNSVKKRVKKFFRKPRVIG	28.878256	12.062939	17.58102	41.861633	21.224384	24.132694	102.34218	24.199192	48.40876	84.637886	5.7873597	24.199192
RFKWKKVLHKVGHVAGKI	23.944344	24.201963	34.0979	67.16352	6.9978905	8.040735	52.946613	8.288633	69.70933	97.44376	13.174324	24.201963
VNSFRLGGFLKKIWRSKLVKRLRSKGKQL	28.360672	20.562595	24.202175	43.58748	13.347514	15.136711	62.57893	8.051077	57.651073	89.30679	6.961128	24.202175
RFGSFLKKVWKSKLAKKLRSKGKQ	37.075127	19.853512	24.207355	47.25759	14.82549	18.948267	77.56997	16.760233	63.900646	95.93605	8.922186	24.207355
KFKWGKLFSTAKKLYKKGKKLSKNKNFKKALKFGKQLAKNL	39.607635	19.070051	22.017498	34.841526	22.321224	24.20912	71.178665	21.034767	53.94143	78.58679	11.294265	24.20912
NSFKIGGFIKKLWRSKLAKKLRA	24.211016	19.36079	30.608755	37.345474	12.251849	12.541833	49.529045	6.499022	49.51912	76.722824	7.17718	24.211016
KSKWGKLWGKAKGVAKKGAKKVKKALLKALK	26.953396	15.240626	19.00346	31.139248	18.20303	24.215895	54.120064	21.402622	47.846672	72.470406	9.679343	24.215895
KFKWGKLFSTAKKLYKKGKKLSKNKNFKKALKFGK	33.47992	16.365267	19.82177	33.586044	21.596813	24.216839	75.00365	17.962496	52.842365	81.14461	9.35951	24.216839
RFKKFFKKLKNNVKKRVKKF	24.222383	13.242378	25.91308	59.627026	19.360737	18.646475	109.61643	22.168646	58.19065	84.806694	11.347001	24.222383
RLGGFLKKIWRSKLVKRLRSKGKQLLKEALAP	35.250286	20.65645	21.803026	57.221382	19.306795	24.226187	68.07792	13.36352	69.13149	97.414246	15.336435	24.226187
RFGSFLKKVWKSKLAKKLRSKGKQLL	32.90818	20.0499	24.226757	42.92797	15.96628	17.736286	74.145905	13.970755	60.002327	94.258896	10.672735	24.226757
EARKFKWGKLFSTAKKLYKKGKKLSKNKNFKKALKFGK	34.801304	19.012112	20.538729	38.977085	21.117336	24.226894	78.10871	23.82511	60.68733	83.25978	11.736509	24.226894
KRRRASPLRKRRRFISMLKARAKRR	24.2294	19.936184	24.701075	58.70678	23.287663	22.617008	83.65411	15.726883	71.05814	88.92049	12.804152	24.2294
AFWSFLVKAASKIL	20.73631	90.87839	80.78982	17.625067	24.231947	14.606692	32.705612	10.3615055	24.808617	52.716614	13.560831	24.231947
SFKRLKGFAKKLWNSKLARKIRTKGLKYVKNFAKD	28.45487	15.838193	19.032675	38.190502	20.517187	24.23492	74.74954	21.701572	57.704063	85.10441	12.666237	24.23492
RFKKFFKKLKNSVKKRAKKFFKKPKVIGVTFP	29.688992	15.701033	20.633299	51.47765	22.382206	24.235683	94.25609	18.370785	57.777405	84.24302	8.545399	24.235683
RGLAKLLKIGLKSFARVLKKVLPKAAKAGKALA	22.949482	21.160822	24.86362	56.444874	23.281994	24.242048	60.127083	10.444478	66.58768	75.209946	13.440475	24.242048
NSFRFGSFLKKVWKSKLAKK	24.242687	22.92404	26.611746	43.31289	11.35269	12.634381	45.22802	10.183096	56.252705	74.43192	9.6184435	24.242687
KFKWGKLFSAAKKLYKKGKKLSKNKN	36.353626	21.290142	24.245085	32.768726	20.860262	21.546432	65.52222	15.304024	48.06923	75.7028	9.29097	24.245085
KRFKKFFKKLKNSVKKRVKKFFRKP	28.162888	11.032	16.837545	38.637028	24.248257	23.314287	109.5352	19.64362	41.55345	69.36968	6.2523303	24.248257
RVKRFKKFFKKLKNNVKKRVKKF	24.248667	11.592263	21.55909	51.836296	17.964077	18.846762	106.81126	25.862616	52.934174	84.03796	9.687652	24.248667
ELWKKIKGAGKAVLGKIKGLL	14.380666	24.256401	31.276806	32.05912	11.586313	10.568852	30.859173	8.415291	41.318626	62.219524	8.994035	24.256401
SFKIGGFIKKLWRSKLAKKLRAKGRELLK	31.953897	18.081942	24.256678	43.994244	17.457897	18.455265	70.35246	11.337301	62.44361	85.90881	7.722291	24.256678
GGFLKKIWRSKLVKRLRS	24.258848	22.22184	29.739923	53.888897	17.573593	17.370106	62.201447	9.723219	64.601974	82.34977	14.1639805	24.258848
KIKIKKIVRKLRPIVRVMKV	20.929005	15.630926	24.269852	53.548103	25.573263	16.500538	63.809242	9.6482525	47.997738	66.12891	10.040906	24.269852
QPRRVKRFKKFFKKLKNSVKKRAKKFFK	30.302343	13.226039	19.920734	60.331898	20.398449	24.27268	84.72509	22.99298	69.07007	75.16149	10.123927	24.27268
KGFLKKIWKSKIARRLREKGMKALKNYA	38.762016	19.4239	24.27712	45.51069	19.5966	20.948994	81.336235	18.610607	64.209236	91.109764	11.615514	24.27712
KLKSILGKLGVILSHLNK	18.530575	35.468708	36.27588	33.32732	12.728845	12.3512335	24.278593	7.099836	30.656963	55.591694	8.838056	24.278593
RVKRFKKFFMKLKKSVKK	32.097343	19.266314	23.405537	73.34638	22.343662	24.27898	89.697815	19.690775	71.21386	93.9005	16.659771	24.27898
KYARLFMEETLKLAKKTRKRAKW	21.510334	25.740116	24.280117	73.657	15.113501	15.696223	59.065746	13.930486	83.376465	93.81136	15.770727	24.280117
KWGKLFSAAKKLYKKGKKLSKNKNFKKALKFGKQLA	38.791794	16.875004	20.849848	29.984314	19.685501	24.280699	68.20028	20.244026	51.751106	77.60053	9.46371	24.280699
LKSILGKLGVIL	22.27626	45.176716	57.35851	25.07333	20.635284	15.813143	33.368935	17.429657	24.284744	43.938053	11.81978	24.284744
KKIWRSKLVKRLRSKGKQLLKEALA	32.44217	20.04435	24.285528	44.991417	17.8691	19.599697	62.74187	16.7291	57.322742	86.55063	15.254295	24.285528
KRVKRFKKFFKKLKNSVKKRAKKF	26.788773	11.290183	19.442112	49.44245	20.192047	22.385525	99.38431	24.285862	54.97946	83.07811	9.585269	24.285862
SKWGKLWGKAKGVAKKGAKKVKKALLKALK	24.286785	15.260649	19.284145	29.878094	19.114342	25.392246	52.739723	20.215183	46.568367	69.27005	9.444998	24.286785
KLLKIGLKSFARVLKKVLP	19.642536	24.289028	24.764292	56.450306	17.583876	16.84608	40.31432	6.251545	50.683796	65.526825	9.509905	24.289028
FAKKLWNSKLARKIRTKGLKY	29.047176	20.534311	24.291803	44.32644	20.917263	21.661417	78.39748	11.256439	61.216694	94.74622	9.697164	24.291803
INWKKIASIGKEVLKAL	18.049757	35.928646	46.395676	26.744467	19.122066	16.735336	24.291822	12.3733425	28.715801	51.260174	16.70837	24.291822
KLLKIGLKSFARVLKKILPKAAKA	21.889606	21.526905	25.273989	50.922676	24.29559	22.285625	43.598213	9.427454	50.18186	65.01991	12.285535	24.29559
RPKRVKRFKKFFKKLKNSVKKRVKKFFRKPRVIGVTFP	28.856268	13.351433	19.042652	48.358826	21.068066	23.97424	92.289345	24.298662	56.381725	77.1571	6.727844	24.298662
FIKKLWRSKLAKKLRAKGRELLKD	26.506598	19.253048	24.301601	46.50335	23.083487	21.71804	72.41529	17.542723	57.055958	87.20246	12.633959	24.301601
RRVKRFKKFFKKLKNSVKKRAKKFFKKPRVIGVSIP	29.56013	14.809924	20.007202	49.682274	21.104061	24.304966	100.30229	22.508015	55.60166	89.19015	7.103839	24.304966
LWNSKLARKIRTKGLKYVKNFAKDML	27.896845	23.664667	24.30843	46.55164	22.002056	22.50071	59.464954	14.108002	62.541054	87.08688	16.20925	24.30843
QQRYLNAKRYVKLAIVADRSMVTKHNGKLKKLRKWI	31.954641	23.832472	24.311825	70.793884	19.111721	22.059345	63.463978	15.367426	82.94828	98.842735	15.7972975	24.311825
SRSMWSGMWRRKLKKLRNALKKKLKGEK	43.26085	23.95088	24.313425	48.543907	15.983543	19.546146	81.02251	16.406918	68.02693	107.27102	10.126452	24.313425
RGNNKIALRFLLK	24.317432	19.290775	25.205814	77.60881	12.2157345	16.015215	38.79696	9.829493	77.42088	65.08003	13.146274	24.317432
KKRKFKRKCFLVNILTTLLTKLVKNLKK	14.613536	20.81267	25.962387	70.79271	16.03315	12.672463	71.27987	11.18353	70.456436	98.79164	24.318888	24.318888
KIKIKKIVRKLRPIVRVMK	24.277012	17.993757	24.319504	66.93192	25.54135	17.352325	74.3826	9.142136	56.3899	77.421196	9.458267	24.319504
FGSFLKKVWKSKLAKKL	23.87699	24.321056	31.392416	38.00347	20.734968	16.73795	60.11654	10.591101	44.095814	64.23115	11.649224	24.321056
RKFKLPKINWGKLASKAKDVYKKGQKLAKNK	37.059868	20.802197	21.38885	34.318333	21.763992	24.32291	67.07042	23.443588	53.25597	77.78418	12.193298	24.32291
LGGFLKKIWRSKLVKRLRSKGKQL	32.102455	18.967373	24.323666	46.899826	16.029884	18.884949	71.089485	10.483864	60.036125	83.384636	10.067252	24.323666
RLKGFAKKLWNSKLARKIR	24.326763	17.803074	24.928476	57.956646	12.642609	15.071986	67.78489	10.470763	66.62507	104.831665	10.208633	24.326763
KKFFRKLKKSVKKRVKKFFK	24.335524	10.577126	18.80272	46.55446	24.284458	24.41187	94.43486	23.212826	51.340534	76.38597	10.85322	24.335524
KKFFMKLKKSVKKRVMKFFKKPMVIGV	31.624508	17.256994	20.986835	49.97825	24.34358	20.245024	82.27	10.35376	58.166786	83.955666	10.924481	24.34358
RFKKFFKKLKNSVKKRAKKFFKKPRVIGVS	28.917568	15.351992	21.040377	48.608086	23.393871	24.345184	91.64027	19.911373	54.828224	79.7967	9.122453	24.345184
SFFRKAKGFLKKIWKSKIARRLREKGMK	33.42232	15.637764	24.348701	44.838585	16.7383	19.15423	96.08562	18.306171	61.58847	91.21663	6.88331	24.348701
KIKIKKIVRKLRPIVRVMKVI	19.025467	15.347888	24.349339	50.087025	25.169043	15.978424	59.82615	7.022705	46.537586	65.47853	9.497243	24.349339
KRLHFANNIRIDKVNLMVDRQWLAVRNKKYK	26.146847	23.397783	24.346025	62.993126	22.795345	23.276966	47.73844	19.492786	68.48235	93.22228	24.350069	24.350069
KRRRASPLRKRRRFISMLKARAKR	24.286518	20.701315	25.428448	59.92619	24.351387	23.204433	81.662125	16.138308	72.11009	88.28271	13.852359	24.351387
KKMWKSKLAKKLRAKGKQMLKEYANKVL	38.982384	18.551006	22.973808	50.799007	23.71435	24.355013	85.51221	18.564503	68.40808	93.16952	20.44214	24.355013
KWGKLFSTAKKLYKKGKKLSKNKNFKKALKFGK	33.3102	17.232513	19.583061	33.61743	18.185974	24.355312	67.619644	19.150894	53.702923	83.557846	9.570871	24.355312
IKKLWRSKLAKKLRAKGRELLKDY	28.480417	19.997496	21.713707	42.77902	24.362318	23.765577	81.02266	16.402554	55.297405	91.766785	12.828603	24.362318
KFGSFIKRMWRSKLAKKL	24.367886	16.51826	26.688381	34.114555	13.398161	13.553446	53.83781	7.470044	46.516068	79.41448	9.047948	24.367886
VKNKRFIRNLRSNLYQKIIKS	20.280409	24.371273	25.210342	66.38983	19.0891	16.190304	55.173286	8.677369	70.91795	95.94494	14.886366	24.371273
SKKQIRLYLLKYYGKKLFKKRP	33.76876	24.378946	22.71934	66.38881	16.287209	17.09957	63.053204	11.326605	78.253044	99.424675	9.06238	24.378946
RFKKFFKKLKNSVKKRVKKFFRKPR	30.373484	13.408841	19.988806	47.766968	24.386698	23.02155	114.632675	19.932262	48.29479	74.449265	8.068369	24.386698
KFGGFLKKMWKSKLAKKLRAKG	36.899887	17.306385	24.389706	40.53483	17.919931	19.555035	79.45418	16.66264	59.065815	88.730606	9.672952	24.389706
RFKKFFRKLKKSVKKRAKEFF	24.391346	18.482908	28.307999	61.13674	20.103672	19.528833	81.099945	21.587431	69.15526	85.49593	17.379932	24.391346
RGWLGKLGKGLKKVGKKFV	24.395863	18.97218	26.47586	43.508564	11.952658	16.717104	49.399487	13.547605	56.617683	76.1353	9.474464	24.395863
PKRVKRFKKFFKKLKNSVKKRVKKFF	24.621698	11.064768	18.857222	48.197	23.661572	24.40211	89.810104	19.991812	55.338654	67.98728	8.559137	24.40211
KSKWGKLWGKAKGVAKKGAKKVKKALLKALKKKLA	25.634573	13.481813	18.220652	27.538471	18.586224	24.403994	53.775257	20.54212	44.33453	69.32276	9.072201	24.403994
RLKGFAKKLWNSKLARKIRT	24.404596	18.887081	24.636799	53.99021	11.079171	13.32493	59.927998	12.590429	63.495716	96.68904	10.883212	24.404596
VNSFRLGGFLKKIWRSKLVKRLRSKGKQLL	28.356714	21.638386	24.40478	43.77317	15.072215	16.600422	61.28661	8.197533	58.625813	87.89124	8.010194	24.40478
RLGGFLKKIWRSKLVKRLRSKGKQLLKEALAPE	36.400566	21.587093	21.82633	60.968403	19.52982	24.406565	69.34149	14.131914	71.656296	97.96165	16.540361	24.406565
ARKFKWGKLFSAAKKLYKKGKKLSKNKNFKKALKFGKQLAKNLQAGEEH	38.681904	21.452477	22.101818	43.743427	20.475544	24.410648	80.30457	22.40289	65.976036	90.63906	11.873244	24.410648
GGFLKKIWRSKLVKRLRSKGKQLLKE	30.443048	19.467833	24.411388	52.420624	17.263754	19.96256	70.63147	16.789585	68.510956	87.65831	13.496501	24.411388
IFGSLFSLGSKLL	24.417871	84.71111	90.892456	8.893397	29.821758	15.48012	35.39312	14.278099	11.227758	37.54772	8.793011	24.417871
KLWNSKLARKIRTKGLKYVKNFAKDMLSEGEEA	29.002222	20.591696	20.760199	42.246162	22.853226	24.424738	56.3474	18.365843	58.80619	90.31256	17.535336	24.424738
FSFKRLKGFAKKLWNSKLARKIRTKGL	26.898624	16.132675	24.426216	36.280594	15.9678135	16.144669	83.10863	12.45644	52.467854	89.58502	6.4635153	24.426216
RVKRFKKFFMKLKKSVKKRVMKFFKKP	31.255798	12.447778	16.661991	54.24048	24.427479	22.754498	120.925964	13.471913	58.138836	94.75566	9.120974	24.427479
GLAKLLKIGLKSFARVLKK	18.667322	24.432941	30.258114	63.210163	20.930614	22.532745	45.508358	7.8032784	67.34183	69.39825	13.474963	24.432941
KGFLKKIWKSKIARRLREKGMKALKN	39.970222	18.031101	24.435246	52.904247	17.479069	20.144156	78.52018	18.508785	66.09408	95.837265	11.055193	24.435246
IKIKKIVRKLRPIVRVMKVITRMRTSRPRPRLRP	24.43778	22.041285	22.445068	61.375652	30.420635	20.597488	80.29806	9.633723	59.374786	74.36662	12.753731	24.43778
FLKKMWKSKLAKKLRAKGK	30.140263	16.318823	21.928942	55.178516	24.063828	24.438618	84.66221	13.845042	61.732037	88.074875	13.36542	24.438618
KIWRSKLVKRLR	24.439352	19.871592	35.96476	59.75599	21.662968	20.474962	77.99498	19.92461	55.857655	92.22307	17.150852	24.439352
RRVKRFKKFFKKLKNSVKKRAKKFFKKPRVIGV	30.441717	13.964335	20.408089	49.88108	19.568989	22.923197	99.3833	24.441795	55.72912	88.01961	7.2063475	24.441795
KKRGRASLLRKRRAFLSMLK	24.59049	21.533243	24.4439	65.46034	17.3204	19.302309	62.667805	13.358343	79.83702	92.13166	14.247844	24.4439
KLWRSKLAKKLRAKGRELLKDYANRVIN	25.352205	20.132202	20.617878	46.92959	23.874992	24.444546	64.45917	15.864395	60.884693	90.5423	16.703424	24.444546
GGKKRRRASPLWKRRRFLSMLKARAKR	29.049189	19.277685	24.45242	38.86114	21.787495	23.49726	81.90681	18.58674	60.422222	89.162224	12.016169	24.45242
RVKRFKKFFRKLKKSVKKRAKEFF	25.81189	14.7443905	23.13265	58.643158	18.348475	19.702887	83.42173	24.454979	65.837654	84.322525	12.805469	24.454979
RVKRFKKFFRKLKKSVKKRAKEFFKKPRVIGVSIPF	28.700466	15.270711	20.812168	47.226128	21.520782	24.456135	97.126205	24.451939	54.989647	84.581955	7.6119866	24.456135
RFGSFLKKVWKSKLAKKLRSKGKQLLKDYA	34.727154	23.93095	23.400515	37.43316	22.418116	24.458244	66.94319	20.668888	60.120552	83.39464	14.511406	24.458244
RGLAKLLKIGLKSFARVLKKVLPKA	24.46329	22.063753	26.505915	63.645973	23.733091	24.378279	59.59202	9.975674	66.1039	73.90242	13.31933	24.46329
FSFKRLKGFAKKLWNSKLARKIRTKGLKYVKNF	30.280869	17.602264	23.007513	40.494804	22.772793	24.46453	91.19323	18.353313	59.05204	91.69884	12.337202	24.46453
RFKKFFKKVKKSVKKRLKKIFKKPMVIGVTIPF	29.299286	18.605072	23.452938	46.850925	23.377773	24.467667	83.87488	16.362865	54.060425	80.833206	11.810251	24.467667
ELWKKIKGAGKAVLGKIKGL	15.944946	24.468113	32.19761	35.45521	11.782742	11.256414	32.183403	10.599493	42.764065	62.971092	9.547342	24.468113
KKLWRSKLAKKLRAKGRELLKDYANRV	31.088253	19.177652	22.033535	39.672554	22.572235	24.475292	69.669846	21.286533	53.770355	84.78325	13.838878	24.475292
GSFLKKVWKSKLAKKLRSK	27.241684	19.897821	24.477318	51.397003	19.898052	22.433147	56.987427	15.6029005	60.09538	77.61766	14.4377	24.477318
FAKKLWNSKLARKIRTKGLKYV	27.727453	19.90444	24.47793	39.228737	22.679802	23.635042	69.239136	14.143046	57.008476	83.8593	12.956915	24.47793
KLLKIGLKSFARVLKKILPKAAKAGKS	25.95198	22.283138	24.478394	54.663055	21.39664	23.3428	47.751606	11.344474	56.35262	75.02409	11.159053	24.478394
LRFKWKKVLHKVGHVAGKIAIGAA	20.279129	24.480667	27.081762	48.560463	8.971869	9.737242	53.2125	8.5533	58.063995	84.804344	8.375595	24.480667
KAKGFLKKIWKSKIARRLREKGMKAL	43.066906	17.919243	24.488377	42.661297	18.128101	20.718325	81.83179	20.474522	59.50294	90.64287	7.8934975	24.488377
SFLKKVWKSKLAKKLRSKGK	28.096552	17.340597	20.668482	43.565685	20.215782	24.492775	61.486523	17.35141	51.022583	76.82781	9.891861	24.492775
FKLGSFLKKAWKSKLAKKLRAK	26.775791	17.191153	22.549969	45.780582	24.49355	22.7633	66.73836	11.564704	60.218376	78.59438	14.810106	24.49355
RFKKFFKKVKKSVKKRLKKIFKKPMVIG	32.224133	15.356761	21.107296	43.570843	24.023876	24.499676	95.73586	17.782907	51.197533	78.31444	7.8895936	24.499676
KKQIRLYLLKYYGKKLFK	23.19536	25.577326	24.506496	80.09587	7.477376	8.5838995	48.784233	6.319003	81.93199	110.823326	8.200866	24.506496
KRVKRFKKFFKKVKKSVKKRLKKIFKKPMVIGVTFP	27.057547	12.623308	17.0727	42.038017	21.730206	24.50766	90.344124	18.565557	48.85966	83.19538	7.0935946	24.50766
SKWGKLWGKAKGVAKKGAKKVKKALL	27.476765	18.476967	24.42999	27.483608	19.30279	24.51191	52.23894	23.140896	43.174694	67.99483	10.25701	24.51191
KKLWRSKLAKKLRAKGRELLKDYA	30.60138	23.65401	24.514288	45.027424	21.73232	22.832378	71.561134	20.587482	60.5792	89.10194	15.09113	24.514288
IKKLWRSKLAKKLRAKGRELLKDYANRVING	30.41043	21.332159	21.095654	36.67172	24.518284	24.18961	76.69805	18.617254	51.97892	85.04311	10.735858	24.518284
PRRVKRFKKFFRKLKKSVKKRVKKF	26.017532	11.063782	19.286922	49.03693	22.786999	24.161442	91.12136	24.518848	57.464825	68.02326	8.263947	24.518848
LGGFLKKIWRSKLVKRLRSKGKQLLKEALA	31.043814	21.35545	23.71938	45.979027	22.368786	24.52051	61.11912	14.826033	62.491646	82.15067	17.160255	24.52051
RGLAKLLKIGLKSFARVLKKILP	21.483898	24.525661	28.03069	68.8715	21.583706	21.92784	52.58779	5.781376	69.0807	81.37877	14.476532	24.525661
SFRLGGFLKKIWRSKLVKRLRSKGKQLLKEAL	28.844833	19.75777	24.528263	42.696617	17.50792	18.524164	64.578354	11.383626	59.479572	84.772285	10.293674	24.528263
KKMWKSKLAKKLRAKGKQMLKEYANKV	42.068756	18.58023	23.83105	53.475	23.430614	24.531002	83.9018	19.90375	69.43557	92.63597	21.27015	24.531002
GFLKKIWRSKLVKRLRSKGK	25.870869	16.804916	24.540144	49.379353	15.446048	18.729069	66.62901	11.582318	60.283195	87.225	9.859899	24.540144
KKMWKSKLAKKLRAKGKQMLKEYANKVLS	36.286003	17.310297	20.229853	44.98435	23.896473	24.549673	75.7412	17.352266	64.13359	87.91954	19.402103	24.549673
KFGSFIKRMWRSKLAKKLRAKGK	34.525673	17.039328	24.553154	38.55284	16.903515	20.818384	76.13011	14.948687	55.597923	95.63019	8.777903	24.553154
KKRRRASPLRKRRRFISMLKARAKRR	24.797955	19.929214	24.554462	55.561962	23.961895	22.98622	84.239204	16.440327	68.90598	91.173935	12.069038	24.554462
NSFRLGGFLKKIWRSKLVKR	24.556265	22.820839	31.83199	49.710735	10.880806	12.118429	59.51295	6.2227964	59.44046	94.19712	7.6868415	24.556265
SFLKKVWKSKLAKKLRSKG	30.354462	20.971928	24.560072	43.104515	21.790005	23.555635	63.633015	17.447523	51.01364	77.05593	9.697638	24.560072
GGFIKKLWRSKLAKKLRAKGRELLK	29.567516	18.674568	24.560955	52.45331	16.641054	17.639673	77.91381	14.480319	71.833336	96.01443	9.604954	24.560955
AKFLARLVFRKFILL	14.4843855	46.973675	47.90824	24.562601	20.703938	13.176671	42.71737	10.19456	38.991184	51.415062	9.463282	24.562601
RMWRSKLAKKLRAKGKELLR	24.563192	21.751719	26.813421	66.56472	17.002579	16.44248	81.73452	12.364228	75.54401	108.77018	16.087345	24.563192
EARKFKWGKLFSTAKKLYKKGKKLSKNKNFKKALK	35.33548	19.098103	20.443947	42.091545	21.519794	24.563389	77.84146	24.05911	63.282635	84.05213	12.728448	24.563389
FGSLFKFLGKKLL	26.1833	67.572334	71.7151	18.69403	24.563847	12.59276	58.016685	7.1855483	21.390474	47.633095	8.371699	24.563847
ARKFKWGKLFSTAKKLYKKGKKLSKNKNFKKALKFGKQLAKNLQA	36.63298	18.228577	19.894003	35.36482	20.194157	24.567015	73.56823	24.4249	56.73247	82.13727	11.310782	24.567015
GGKKRRRASPLWKRRRFLSMLKARAKRTGYK	32.661316	21.82613	24.571579	36.949715	20.450533	24.251324	87.87044	21.00748	61.340576	92.15063	10.097774	24.571579
KRFKKFFKKLKNSVKKRAKKFFKKPKVIG	30.846375	12.972359	19.716465	40.15368	23.369816	24.57359	100.10348	21.553614	48.130966	76.501274	7.3626647	24.57359
RRVKRFKKFFRKLKKSVKKRVKKFFKKPRVIGVTI	28.293217	14.935869	21.82932	44.209995	20.967093	23.377268	101.52649	24.589334	48.491497	82.69208	6.5612884	24.589334
FIKRMWRSKLAKKL	24.58992	23.839912	35.51959	42.208813	19.522537	16.484287	72.40227	13.4443865	45.38244	84.104034	13.787491	24.58992
FSFKRLKGFAKKLWNSKLARKIR	24.59335	15.383322	26.124945	42.622337	21.421696	19.315155	87.85672	10.615149	53.86506	89.22268	9.226692	24.59335
KMRNKRNSKMYLKTRAGMPFKVFHYQLK	40.57061	24.593437	24.177492	72.56326	21.944736	23.190718	108.01843	12.745911	87.06744	109.53831	12.518991	24.593437
GKFSVFGKILRSIAKVFK	19.467186	24.594923	39.421753	39.788948	19.113388	18.365236	44.860004	7.3262663	46.210022	63.214714	9.34156	24.594923
KRGRASPLWQRRGFLSKLKARAKRNGAFHL	32.930386	24.60001	24.445454	47.735077	13.041308	16.136002	65.59828	12.052487	72.82575	94.9671	6.8042297	24.60001
KKQIRLYVLKHYGKKSSSKSFRKIVISKSF	31.241405	23.115728	24.601116	59.69166	21.03667	22.481993	60.50522	15.242739	69.947685	90.36111	16.898815	24.601116
SFRFGSFLKKVWKSKLAKK	24.206013	24.61214	28.125214	43.0886	14.982666	15.117154	46.98873	10.848807	56.00579	71.67897	13.261601	24.61214
RASPLWKRRRFLSMLKARAKRTGYK	30.815088	24.613428	24.010975	63.58708	16.88627	17.99228	91.66567	10.878963	83.05155	106.31948	10.33904	24.613428
RFKKFFKKLKNSVKKRAKKFFKKPRVIG	31.023123	16.042223	22.60732	51.85157	23.61486	24.614948	101.53132	20.861164	57.55125	83.78905	9.26351	24.614948
SKKQIRLYLLKHYGKKLFKKRPKN	49.318653	24.618544	23.772781	75.36948	16.068415	19.397964	78.83477	12.991536	86.36263	112.69476	7.7865267	24.618544
KRFKKFFRKLKKSVKKRVKKFFKKPR	26.69664	10.0131035	16.639652	33.59535	24.629019	23.969896	117.503685	21.990223	38.112125	67.58504	5.328927	24.629019
KDYFKKLLQKVIKKIKSFRKKQ	29.0276	18.898708	22.99402	76.27285	24.632328	22.370836	67.26073	11.359326	73.99217	75.990166	10.149164	24.632328
RRVKRFKKFFKKLKNSVKKRAKKFFKKPRVIG	30.75385	13.047251	19.025356	49.37211	19.826115	23.341364	103.45793	24.633654	56.643257	90.57968	6.750364	24.633654
SFRLGGFLKKIWRSKLVKR	24.64115	23.122715	33.039524	48.69913	14.714773	14.779467	68.17821	7.086013	59.648273	88.95531	9.011629	24.64115
VNSFRLGGFLKKIWRSKLVK	20.389046	24.64155	28.626657	49.473743	11.773891	11.6014	47.587597	5.363577	56.774616	83.47832	8.721149	24.64155
KRMWRSKLAKKLRAKGKELLRDYANRVL	30.887869	21.224455	24.178356	41.09353	24.576872	24.64429	74.48985	19.400003	58.903126	85.68673	15.527356	24.64429
NSFRFGSFLKKVWKSKLAKKLR	24.647032	21.489702	27.19807	39.875507	12.464432	12.760569	56.752056	9.416212	54.745018	84.06025	9.645391	24.647032
RVKRFKKFFRKLKKSVKKRAKEFFKK	24.65028	12.749617	20.061	59.935204	16.17424	18.200611	93.62097	25.956348	66.01851	87.76105	10.041367	24.65028
KWGKLFSAAKKLYKKGKKLSKNKNF	33.40316	19.037895	24.650768	32.470753	19.305538	21.008068	63.746044	13.025264	49.774693	78.545395	10.381264	24.650768
KNKRFIRNLRSNLYQKIIKST	22.74901	24.651453	27.204876	61.01676	16.753017	14.454195	51.8604	9.768945	65.528564	95.61372	13.741038	24.651453
KIKKIVRKLRPIVRVMKVITRMRTS	24.52595	22.870329	29.158087	56.82998	24.651775	18.821423	63.69289	14.199481	55.777264	77.58249	13.430237	24.651775
RFKWKKVLHKVGHVAGKIAIG	20.489155	24.655552	31.40866	60.09428	6.7215796	7.268258	48.397205	7.3133216	67.64094	94.23605	11.011133	24.655552
SRSMWSGMWRRKLKKLRNALKKKL	35.93742	22.319904	24.66828	46.09693	13.547243	15.2340975	75.827805	9.353361	63.144203	108.21879	9.057341	24.66828
LKKIWRSKLVKRLRSK	26.806335	20.325464	24.683907	51.580303	19.502388	20.811256	69.198906	13.5049925	52.508625	84.44594	12.188115	24.683907
KLLKIGLKSFARVLKKVLPKAAKAGKALAKSLA	20.84684	20.20483	22.634378	42.74949	24.685438	25.247288	46.204758	11.096527	49.818043	66.44491	13.535581	24.685438
KLWGKAKGVAKKGAKKVKKALLKALKKKLAK	24.686235	16.044704	19.159052	36.725555	21.256702	27.688889	54.14211	24.200237	53.03598	72.19782	13.200155	24.686235
GGFLKKIWRSKLVKRLRSKGKQLLKEA	32.273724	19.610802	24.68877	45.75734	18.51408	20.79068	66.250496	16.954058	63.6408	80.90184	13.1577835	24.68877
RPKRVKRFKKFFKKLKNNVKKRVKKFF	26.43746	13.502029	23.732653	52.95069	21.075417	22.514114	97.90498	24.689363	56.9995	75.05153	11.11414	24.689363
LLKELWKKIKGAGKAVLGKIKGL	22.810894	24.68976	27.227589	40.009502	14.712416	14.111377	41.71572	10.883917	45.528934	70.77572	8.958463	24.68976
LKIGLKSFARVLKKI	18.76427	24.695335	35.85383	39.489197	17.375217	16.302292	39.084408	8.401954	38.01568	50.521828	11.3483715	24.695335
KAKGFLKKIWKSKIARRLREKGMK	45.05774	17.05399	23.74183	51.704643	19.260267	24.708757	86.3652	20.834425	68.96031	97.65046	9.055746	24.708757
KIKKIVRKLRPIVRVMKVITRMR	22.087198	18.866144	28.54978	51.540016	24.709478	18.729036	69.70474	12.124123	49.076427	73.03754	10.226602	24.709478
ARKFKWGKLFSTAKKLYKKG	27.185205	24.709278	24.714672	43.327568	15.420441	16.849165	68.06485	19.022568	65.386986	84.79494	11.021399	24.714672
GGFLKKIWRSKLVKRLRSKGKQL	31.277527	18.534822	24.721413	46.36206	15.430089	18.058132	68.6093	13.468152	63.079887	83.394	10.953727	24.721413
KLLKIGLKSFARVLKKILPKAAKAGKSLA	23.431625	21.43707	24.767353	45.372944	24.623276	24.721474	45.21012	10.689547	50.557903	70.50841	13.393608	24.721474
LKKMWKSKLAKKLRAKGKQMLKEYANK	37.81176	16.934114	18.980022	56.316414	23.534092	24.722301	89.87217	14.060872	70.13496	99.87493	14.236791	24.722301
KWGKLFSTAKKLYKKGKKLSKNKNFKKALKFGKQLA	39.59356	18.303305	21.616592	31.869095	19.721584	24.724472	67.667755	21.738998	53.610596	79.23836	10.011582	24.724472
FSFKRLKGFAKKLWNSKLARKIRT	24.726345	15.504237	24.852829	39.857388	18.178577	17.2864	76.95485	12.35172	52.188763	84.78262	8.917969	24.726345
KGFAKKLWNSKLARKIRTKGLK	31.26669	19.060013	24.731049	44.14156	16.599012	20.834846	64.717606	17.855871	60.43329	93.66815	9.789953	24.731049
RKKRGRASLLRKRRGFLSMLK	24.745937	24.009682	27.139034	64.87077	12.606415	15.256482	65.45006	11.346151	78.45175	99.41262	10.881875	24.745937
SFLKKVWKSKLAKKLRS	24.01128	24.747221	27.757181	46.22369	23.788916	22.518154	56.328358	14.48602	47.448082	71.43456	13.864316	24.747221
GWLGKLGKGLKKVGKKFVK	24.568424	18.635595	24.749462	46.449104	17.683947	28.531937	49.148857	15.007093	53.984028	68.838425	11.204758	24.749462
FIKKLWRSKLAKKLRAKGRELLKDYANR	25.98028	17.627216	19.931843	37.894672	24.752146	21.987932	79.72829	15.490213	54.31314	83.96579	10.764414	24.752146
PLWKRRRFLSMLKARAKRTGYK	26.10967	22.136173	24.75773	48.52633	16.297361	16.124224	85.45163	11.319507	67.084785	98.04296	10.186506	24.75773
NSFKFGGFLKKMWKSKLAKKLRAKGKQMLK	41.64373	19.40289	24.758884	47.798496	19.368717	23.12892	78.25153	14.329094	66.78661	94.1546	11.535814	24.758884
ARKFKWGKLFSTAKKLYK	24.167482	25.990479	24.760069	51.96934	14.848953	16.002409	59.814728	14.177951	68.582344	86.25575	13.331647	24.760069
RPKRVKRFKKFFKKLKNNVKKRVKKFFRKPRVIGVTIPF	27.609915	13.425357	20.078655	44.30758	20.179178	22.667477	91.863556	24.762861	52.0438	75.48387	5.850826	24.762861
LKKIWKSKIARRLREKGMKALKNY	38.36574	18.58676	23.389465	52.460682	22.446554	24.76506	83.279724	14.207492	63.612865	95.598495	13.510112	24.76506
KIWRSKLVKRLRSKGKQLLKEALA	28.730291	20.294037	24.768116	48.138824	18.058714	18.434624	57.92469	15.134405	58.378765	84.051765	16.586525	24.768116
KKQIRLYLLKYYGKKSSSKSVRKIVISKSF	28.764755	23.15971	24.768887	60.904896	22.66286	23.614468	58.527576	18.078129	70.36555	90.85118	20.609703	24.768887
PKRVKRFKKFFKKLKNSVKKRAKKFFKK	26.421259	12.130074	19.427458	54.312298	22.275064	24.772776	89.84096	23.02021	63.755394	74.64619	9.163024	24.772776
EARKFKWGKLFSAAKKLYKKGKKLSKNKNF	36.933212	22.089428	23.900806	40.31716	23.609198	24.784222	78.27743	22.567152	61.575905	85.229095	13.33799	24.784222
RFILWIKRIMRL	17.34703	41.832195	56.515797	24.788548	11.29471	8.248655	45.685425	9.073981	31.412622	83.80262	8.141003	24.788548
RGLAKLLKIGLKSFARVLKKILPKAAKAG	24.792099	23.58208	26.31976	65.59216	20.97219	22.358303	60.9005	8.402906	73.51787	84.2646	11.978395	24.792099
NSFRFGSFLKKVWKSKLAKKLRSKGKQLL	34.040504	21.628983	24.797028	38.480114	14.441976	16.663921	61.10061	12.743819	55.940723	83.92107	8.613033	24.797028
GGFLKKIWRSKLVKRLRSKGKQLL	30.207047	18.72849	24.79851	46.05102	15.844557	17.896437	69.39363	12.333021	61.820953	82.28034	10.858991	24.79851
SFRLGGFLKKIWRSKLVKRLRSKGK	25.357445	18.571123	24.803286	44.94083	12.649308	14.653789	69.75862	8.627063	60.44452	93.2635	6.7290244	24.803286
ARKFKWGKLFSTAKKLYKKGKKLSKNKNFKKALKFGKQLAKNLQAGEEH	38.859474	22.455193	22.4355	45.027504	20.880127	24.804657	79.00054	23.87649	67.17908	90.31212	12.463409	24.804657
RKFKWGKLFSAAKKLYKKGKKLSKNKNFKKALKFGKQLAKNLQAGE	38.2221	19.820238	21.481054	40.533066	19.824343	22.589876	76.4292	24.80526	61.612324	89.71129	13.814464	24.80526
KRRRASPLRKRRRFISMLKAR	21.40514	24.010435	27.443472	68.43256	24.807316	21.766232	75.43404	13.483156	78.737015	91.96077	17.515112	24.807316
VNSFRFGSFLKKVWKSKLAKKLRSKGKQLL	34.597538	24.095863	24.808228	39.825882	18.699953	21.070879	61.602547	14.659479	55.81485	82.831345	10.678416	24.808228
PRRVKRFKKFFRKLKKSVKKRVKKFFKKPRVIGVTIPF	26.663158	13.957617	19.877354	43.21247	22.852657	24.811203	93.31608	22.479355	51.4056	71.072586	6.1875043	24.811203
KKMWKSKLAKKLRAKGKQMLKE	37.830894	20.126934	24.814932	65.58671	18.870554	20.277447	75.691086	17.561071	78.9173	105.1642	22.787548	24.814932
KLLKIGLKSFARVLKKVLPKAAKAGK	24.819288	19.61839	20.17822	56.197502	21.456554	26.06139	48.557198	10.238379	55.59751	71.95917	10.910276	24.819288
KWGKLFSAAKKLYKKGKKLSKNKNFKKALKFGKQLAKN	38.435425	17.512121	20.593737	32.4411	19.91535	24.822186	67.97225	18.697086	53.27525	79.05977	10.037616	24.822186
SFRFGSFLKKVWKSKLAKKLRS	24.824352	22.47622	26.83936	34.960636	16.915663	15.194705	53.414265	10.4062605	53.321278	75.91063	12.903452	24.824352
RFGSFLKKVWKSKLAKK	24.828165	21.502077	25.020082	55.384716	12.212978	15.282565	53.108845	12.719229	63.660736	78.38811	11.028198	24.828165
GGFLKKIWRSKLVKRLRSKGKQLLKEALA	31.406973	20.07616	24.828999	44.504326	21.282696	22.381367	62.698334	16.247723	63.643333	80.19848	15.836851	24.828999
KIKKIVRKLRPIVRVMKVI	19.803822	16.829426	26.834599	46.761925	24.8297	17.465115	61.87905	7.8024015	44.540993	64.333015	8.829703	24.8297
SLLSLIRKLIT	24.845032	52.059734	63.12385	18.399685	28.050076	18.021782	43.27692	17.562675	20.382511	39.134296	12.008703	24.845032
GFLKKMWKSKLAKKLRAKGKQMLK	36.510044	15.532903	21.131744	57.651207	23.284046	24.846172	90.46577	16.47397	73.80011	97.51916	14.277098	24.846172
NSFRFGSFLKKVWKSKLAKKLRS	24.85072	22.39833	26.125381	37.235603	13.445375	13.621559	52.231133	9.543777	52.43094	78.86644	10.119394	24.85072
RKFKLPKINWGKLASKAKDVYK	25.366444	23.206951	24.853254	43.37947	19.242346	18.846127	50.104847	15.427752	56.777443	74.29002	14.962855	24.853254
RVKRFKKFFKKLKNSVKKRVKKFFRKPRVIGV	30.770071	14.297861	20.95273	45.014412	21.123522	23.244762	101.35468	24.856796	50.34375	83.668655	6.6493635	24.856796
KSKWGKLWGKAKGVAKKGAKKVKKALLKALKK	27.480368	14.603598	18.722572	30.75758	18.603207	24.857096	55.07946	21.031757	47.223366	72.37794	9.209066	24.857096
LKKMWKSKLAKKLRAKGK	32.10566	18.043537	22.63484	54.719856	21.26127	24.859116	75.54414	17.33688	60.978737	88.43025	14.474864	24.859116
KKQIRLYVLKHYGKKSSSKSFRKIVISKS	34.201862	24.618614	24.867	64.438416	21.301394	22.507025	63.44567	15.784086	74.80699	95.57823	15.76832	24.867
LGSFLKKAWKSKLAKKL	24.868942	23.353762	27.65159	38.573624	16.196218	16.371872	53.441902	14.480969	45.777153	66.165634	10.993227	24.868942
KKRGRASPLWQRRGSLSQLKARAKRNGAFHLPR	35.552402	24.868965	21.045712	42.196327	16.652185	23.059977	61.17452	15.513315	65.677155	88.55999	10.509073	24.868965
VNSFRLGGFLKKIWRSKLVKRLRSKGKQLLKE	31.66059	24.118635	24.869154	52.563	17.217165	20.425415	63.902557	12.513493	67.2032	93.06508	11.493236	24.869154
KNKRFIRNLRSNLYQKIIKSTKSLLDLREKITKM	25.629429	17.62094	20.052364	56.837994	24.87495	24.529041	56.60562	13.83135	64.63899	88.64531	18.323002	24.87495
RRRASPLWKRRRFLSMLKARAKRTGY	26.65321	24.879276	23.765377	56.176994	16.61058	16.003956	80.504326	10.186736	77.39673	99.49397	9.49586	24.879276
KFGGFLKKMWKSKLAKKLRA	28.55256	16.107296	24.879436	43.490196	17.712475	16.731564	68.58888	11.761209	59.35489	82.712524	11.863167	24.879436
KIGGFIKKLWRSKLAKKLRAKGR	29.517475	16.918804	24.881918	39.809822	12.572689	15.94707	66.590576	10.885713	52.951912	88.92617	6.431021	24.881918
GLAKLLKIGLKSFARVLKKI	17.386684	24.171246	35.572308	48.43926	24.88252	21.920555	44.35621	6.236556	56.527344	63.56493	12.351973	24.88252
FRGLAKLLKIGLKSFARVLKK	22.118	24.054836	30.048183	66.9179	24.884018	21.852455	73.27171	7.1238847	80.85352	81.20267	13.671216	24.884018
RGLAKLLKIGLKSFARVLKKVLPKAAKAGKALAKSM	24.763193	19.81216	23.75321	56.97658	24.884085	26.934896	63.430595	10.681611	69.86656	80.458534	13.471849	24.884085
RKFKWGKLFSAAKKLYKKGKKLSKNKNFKKALKFGKQLAKNLQAGEEHEP	40.01227	21.249989	21.250816	45.228477	21.018087	24.884663	80.81044	23.390621	67.2716	95.75712	13.601352	24.884663
KRGRASLLRKRRAFLSMLKARAK	25.301264	21.631016	24.886494	55.914734	20.364515	21.149244	66.01867	15.187178	74.54965	83.88387	14.532364	24.886494
SKKQIRLYLLKHYGKKLFKKR	31.602743	21.158886	24.889935	69.01679	11.165672	13.029538	71.1194	11.619061	81.0606	109.77394	6.5044045	24.889935
VNSFRFGSFLKKVWKSKLAKKLRSKGKQL	35.60855	23.242046	24.89039	38.83377	16.70086	19.304987	62.43041	14.408635	54.442192	82.19972	9.008141	24.89039
KFKWGKLFSTAKKLYKKGKKLSKNKNFKKALKFGKQLA	42.31778	18.543053	22.478786	32.2794	22.58247	24.89516	71.44856	22.767887	53.349903	77.976105	11.061731	24.89516
ERGWLGKLGKGLKKVGKKFVKKMSSAMKA	33.195423	21.99504	24.89595	45.037903	19.853016	23.161663	59.816803	18.104973	64.94192	82.35722	14.662001	24.89595
RLGGFLKKIWRSKLVKRLRSKGKQLL	29.48198	19.049988	24.896542	52.438957	12.858622	15.396726	70.12697	9.099384	63.71928	100.25015	9.88672	24.896542
RFKKFFMKLKKSVKKRVMKFFKKPMVIGVTFP	32.6634	23.05248	24.897966	60.81579	23.420948	22.95418	85.26967	12.016725	69.83873	99.14281	14.615265	24.897966
RVKRFKKFFMKLKKSVKKRVMKFFKKPMVIGVT	34.383575	21.072239	24.09563	56.283974	24.04878	24.89921	95.8206	18.198298	63.29051	98.74333	13.837379	24.89921
AINLKAIAALAKKLL	16.788273	41.045353	44.406345	25.00246	24.727345	16.278606	30.24381	12.395182	24.90775	40.92636	16.497778	24.90775
SFIKRMWRSKLAKKLRAKGKELL	29.519154	20.005733	24.91102	43.995956	18.770452	17.738548	72.045944	12.269951	57.11037	93.757324	11.338759	24.91102
KWGKLFSTAKKLYKKGKKLSKNKNFKKALKFGKQLAKN	38.90533	18.894117	21.32846	34.038643	19.661758	24.912323	66.66521	20.330368	54.987114	80.40518	10.5670595	24.912323
SRLSALKKRLLEKRLLQKRF	24.912346	24.073055	26.752466	79.49412	22.547932	24.592312	61.8244	18.507738	83.6637	89.70185	23.971313	24.912346
RVKRFKKFFMKLKKSVKKRV	27.780313	15.517073	23.422785	57.099632	24.352657	24.230679	94.8781	24.913319	59.512093	87.13481	17.438953	24.913319
ARKFKWGKLFSAAKKLYKKGKKLSKNKNFKKALKFGKQLAKNLQ	36.271824	17.927898	20.06798	36.64509	20.570713	24.914278	79.12454	22.469675	57.013836	84.73924	11.3558445	24.914278
FKWGKLFSAAKKLYKKGKKL	27.925785	21.942553	29.334616	24.916327	22.578487	20.152994	62.214455	13.229338	38.541008	62.355247	8.616602	24.916327
RFKKFFKKVKKSVKKRLKKIFKKPMVIGVTFP	30.521872	16.967735	21.258347	48.11569	22.862911	24.920248	87.013145	16.307692	54.803276	81.67906	9.552941	24.920248
KRFKKFFKKLKNNVKKRVKKFFRKPRVIG	28.264334	12.2681	20.229145	36.60125	20.985535	21.509296	103.83142	24.923323	42.422993	77.00969	5.6226697	24.923323
LAKLLKIGLKSFARVLKK	17.411182	24.924368	26.419392	63.874767	20.250921	22.965015	44.333187	7.6718416	62.117077	67.66796	13.529022	24.924368
IFKAIWSGIKSLFGK	24.92569	78.12414	78.02633	22.990232	21.12978	15.253133	33.382515	14.401007	27.641922	56.228527	13.181084	24.92569
VKNKRFIRNLRSNLYQKIIKSTK	24.926514	24.6321	25.512058	64.06056	22.817287	20.50125	58.59445	12.080397	67.59553	92.042984	14.5236225	24.926514
GGFIKKLWRSKLAKKL	24.930035	23.02618	37.383507	48.63784	13.306383	12.211429	57.35313	8.852846	57.266563	79.121895	11.149767	24.930035
KGFAKKLWNSKLARKIRTKGLKYV	31.038345	18.98879	24.931492	34.56563	18.8983	21.528925	68.91677	18.028982	53.811577	85.46082	10.602743	24.931492
ARKFKWGKLFSTAKKLYKKGKKLSKNKNFKKALKFGKQL	36.53652	18.977848	21.252832	36.034122	19.608015	23.429409	76.41905	24.932474	57.730316	83.48217	11.379472	24.932474
KAWKSKLAKKLRAKGKEMLK	32.3464	21.395689	23.011162	63.986336	21.61752	24.932972	72.488914	21.894836	80.38982	100.062675	20.110102	24.932972
EARKFKWGKLFSAAKKLYKKGKKLSKNKNFKK	36.559803	18.778471	20.131527	42.315453	21.474699	24.936918	80.44893	22.407124	63.491894	87.12169	11.372786	24.936918
SFKRLKGFAKKLWNSKLARKI	25.99378	14.385564	24.937916	44.263206	17.557701	18.486963	73.68304	9.718805	54.792305	89.36972	9.161323	24.937916
SKKQIRLYLLKHYGKKLFKK	33.168423	22.703993	24.940235	80.32112	9.246773	11.117739	65.542496	8.796904	89.723434	115.03374	6.8101873	24.940235
RFIRNLRSNLYQKIIKSTKSLLDLREKITK	23.612679	24.944273	23.953136	66.479996	26.09876	21.088575	54.745373	9.149633	71.08073	91.12762	17.318531	24.944273
KFKWGKLFSAAKKLYKKGKKLSKNKNFKKALKFGKQLAK	39.9513	16.873898	20.595894	33.13256	22.342655	24.948458	73.36243	19.85375	53.8296	78.520096	10.085417	24.948458
KQRYQAWKLRSKMQNSVLSRLSKR	29.058588	24.778193	24.95627	56.698444	21.004034	21.947624	66.35069	14.571012	70.73388	99.316154	22.531092	24.95627
IKKLWRSKLAKKLR	24.956491	17.080252	27.763443	58.224354	22.291483	21.69139	89.60766	15.40951	55.459003	94.91477	14.6148815	24.956491
KDYFKKLLQKVINKIKSFRKKQ	30.290455	21.615002	24.971869	83.54748	23.564777	21.065628	67.10506	11.90989	78.05333	81.83015	11.555653	24.971869
RFKKFFKKLKNSVKKRVKKFFRKP	31.06926	13.56425	19.433962	47.574905	24.973053	23.50752	108.05522	18.96593	48.90746	73.07295	8.202641	24.973053
KRRRASPLRKRRRFISMLKARAK	23.128033	21.80318	26.22967	65.775925	24.975533	22.625488	77.03584	14.300082	76.640915	89.01116	16.041325	24.975533
KVSKFILWIKRIMRQKL	15.607007	24.975674	31.296627	41.58456	10.526873	9.138481	41.23675	4.404585	43.348373	80.04704	10.242735	24.975674
KKQIRLYLLKYYGKKLFKKRPKN	38.074337	24.985268	22.336988	74.81589	13.65124	15.507338	68.38222	10.965248	82.820564	112.18221	8.279381	24.985268
KFSVFSKILRSIAKVFKGVGK	15.602419	24.986572	30.107218	36.98799	14.891271	14.788782	38.91223	7.052902	43.030216	63.139942	8.336579	24.986572
KFKWGKLFSTAKKLYKKGKKLSKNKN	37.67676	22.884624	24.991905	33.975616	21.490067	22.720867	63.53077	17.50188	50.11527	76.6534	10.597078	24.991905
EARKFKWGKLFSTAKKLYKKGKKLSKNKNFKKAL	36.971966	20.638386	22.345026	40.36242	21.557545	23.665844	77.66557	24.996067	61.777058	83.556915	13.390503	24.996067
RSMWSGMWRRKLKKLRNALKKK	33.0319	22.086325	24.999424	57.096874	10.862166	12.706074	78.56128	9.55739	73.28826	118.35044	9.844611	24.999424
IKIKKIVRKLRPIVRVMKVITRMRTSRPRPRLR	25.002705	22.436	23.465952	66.41952	30.278112	21.154238	81.62018	10.005256	62.39372	76.71721	15.207762	25.002705
RHRIVRTYIAKFGLK	19.047155	28.461105	25.004627	84.01454	7.0355606	7.1992493	41.62663	10.693649	82.08421	75.39972	7.792166	25.004627
RGLAKLLKIGLKSFARVLKKVLPKAAKA	23.24712	21.525383	25.590916	61.547997	24.782146	25.006493	60.115395	10.825775	67.87294	72.45867	13.94499	25.006493
KKFFKKVKKSVKKRLKKIFKKPMVIGVTF	27.60773	16.4293	21.192572	41.34053	25.008205	24.767942	79.21175	15.897954	48.417465	74.302666	8.904363	25.008205
KSKWGKLWGKAKGVAKKGAKKVKKALLKALKKKLAK	25.291677	13.027193	17.48627	28.509863	18.444622	25.008886	54.296608	19.482159	45.371544	70.73515	8.993936	25.008886
KVSRFILWIKRIMRLKLPS	21.398106	25.009048	27.683834	47.563793	18.774475	15.3862505	50.98836	5.360883	52.23838	88.434265	12.746916	25.009048
KLKDILGKIKVIL	12.43095	25.010612	29.872797	54.915794	11.206179	10.302609	25.658558	7.756292	43.27974	58.98693	13.122946	25.010612
KKIVRKLRPIVRVMKVITRMRTSRPRPRLR	25.015657	22.964	22.607563	57.399635	26.457321	21.317104	75.03914	12.919078	59.023964	81.174095	14.598623	25.015657
ILGKIWEGIKSL	31.321875	95.38893	108.29222	18.498148	25.022282	14.467834	36.730476	20.316174	22.113419	49.161057	13.09978	25.022282
ARKFKWGKLFSAAKKLYKKGKKLSKNKNFKKALKFGKQ	36.56554	18.180653	20.831036	36.317753	20.45455	25.031223	79.35196	23.914038	58.394115	85.893715	11.067198	25.031223
RKFKLPKINWGKLASKAKDVYKKGQKLAKNKN	37.285244	21.520042	21.931602	33.33209	22.72748	25.03387	65.51897	24.803305	51.48797	75.49426	13.149655	25.03387
KFFKKVKKSVKKRLKKIF	20.065508	11.583719	20.125124	49.379845	27.361008	25.035803	83.44504	14.995535	48.745884	69.612404	11.545992	25.035803
LEEARKFKWGKLFSAAKKLYKKGKKL	35.53144	24.93415	25.0364	43.57759	23.677185	24.989351	77.00046	24.490818	61.29946	86.51224	12.356955	25.0364
NSFRLGGFLKKIWRSKLVKRLRSKGK	25.307724	18.669476	25.036669	47.907833	9.994135	11.953149	63.855705	7.2872405	60.8592	98.284065	5.7769337	25.036669
KKFFKKLKNSVKKRVKKFFRKPRVIGVTFP	26.874908	14.898007	19.003769	43.118244	23.85387	25.0389	82.89508	21.041819	47.578022	74.16766	6.7036066	25.0389
EERGWLGKLGKGLKKVGKKFVKK	29.740915	23.359938	25.039457	49.166763	15.372185	20.494904	52.20756	17.163588	63.42691	80.86983	10.450749	25.039457
RFKKFFRKLKKSVKKRAKEFFKKPRVIGVSIPF	27.409754	17.116175	21.665981	47.86318	22.746675	25.040565	89.35258	18.763784	57.642113	83.99617	9.302317	25.040565
KFGGFLKKMWKSKLAKKLRAKGKQML	44.138348	19.502174	25.046917	40.69148	22.88721	24.348518	84.901146	18.626171	58.529015	89.41312	11.628839	25.046917
GGFLKKMWKSKLAKKLRAKGKQMLK	40.41873	17.778328	22.519148	57.662403	22.94531	25.061905	91.05322	18.152672	74.398994	96.46899	13.742411	25.061905
GFLKKMWKSKLAKKLRAKGKQML	37.463062	18.531816	25.06432	51.49071	24.015062	23.892267	84.14718	16.373083	68.62624	90.415634	14.901668	25.06432
FRKAKGFLKKIWKSKIARRLREKGMKAL	36.985737	18.177208	25.064518	46.45498	17.664148	19.563343	96.60919	16.550392	67.278145	93.80558	8.8281	25.064518
KWGKLWGKAKGVAKKGAKKVKKALLKALKKK	26.786966	16.34547	20.632738	34.451366	18.256195	25.06491	56.099213	22.519936	50.86165	75.53544	11.089903	25.06491
KRFKKFFMKLKKSVKKR	27.363098	15.526593	21.746456	52.1586	25.06681	22.826216	101.15064	15.195074	54.336285	81.37128	12.601444	25.06681
KFITHFWIGLRI	22.729689	52.39614	62.403206	25.06924	13.88547	11.729831	29.149464	10.862497	29.548336	59.464806	9.789144	25.06924
NSFRLGGFLKKIWRSKLVKRLRSKGKQLLKEALA	28.293507	20.25207	25.0713	42.069923	14.692015	17.249668	57.734566	10.088484	57.627922	86.3376	9.215721	25.0713
INVLGILGLLGKAL	22.266064	54.738373	62.58373	26.438843	19.665947	13.154892	32.493702	12.751493	25.079231	51.20919	12.983706	25.079231
FFRKAKGFLKKIWKSKIARRLREKGMKALKNYA	36.870785	19.039852	25.080048	46.27066	22.180864	22.584557	100.28284	18.100376	67.0702	94.46299	11.785683	25.080048
SFFRKAKGFLKKIWKSKIARRLREKGMKAL	34.4858	17.402508	25.080385	39.094357	17.633644	18.848171	87.73972	18.910221	58.559364	86.3524	7.636176	25.080385
RFGSFLKKVWKSKLAKKLRSKGKQLLKDYANKVL	34.000042	21.29115	21.665388	38.493237	22.859385	25.081387	69.76723	19.499746	58.92224	84.500984	15.375261	25.081387
KYRRGVSPWLKKELVRLHNNLRSKVAGGKSH	34.134956	25.08344	23.41901	51.37967	16.93961	17.166111	65.71136	14.560002	71.8564	100.99648	11.057695	25.08344
IKIKKIVRKLRPIVRVMKVITRMRTSRPRPRL	25.083471	21.96876	23.484692	58.869366	31.059505	21.098648	78.17549	9.899889	57.07074	71.519516	13.760298	25.083471
RVKRFKKFFKKLKNSVKKRAKKFFKKPKVIGVTFP	32.059753	15.334534	20.413036	48.42994	22.20426	25.084015	104.13456	24.19747	56.230965	86.259026	7.5853996	25.084015
SFRFGSFLKKVWKSKLAKKLR	25.084843	22.35905	28.76382	38.36975	17.45176	15.075754	61.1764	10.221411	55.48287	80.702614	12.815546	25.084843
KSKWGKLWGKAKGVAKKGAKKVKKALLKA	28.635143	15.931096	20.615395	29.41102	18.648592	25.085352	52.779854	24.429892	46.239803	68.77704	10.084408	25.085352
RGLAKLLKIGLKSFARVLKKVLPKAAKAGKA	25.08548	22.334723	25.50056	62.462666	23.099556	24.856377	62.116596	11.248156	70.38583	78.33593	13.884321	25.08548
WGKLFSAAKKLYKKGKKLSKNKNFKKAL	37.982212	22.719793	25.086403	39.802837	23.818434	23.868979	69.59392	20.250961	62.007954	83.72581	14.482431	25.086403
RFKKFFKKVKKSVKKRLKKIFKKPMVIGVTFPF	30.026875	19.467575	24.03225	47.55806	23.56571	25.090591	85.65737	17.213518	54.757637	82.16523	12.130507	25.090591
RYLNAKRYVKLAIVADRSMVTKHNGKLKKLRKW	29.312754	25.091015	24.477537	77.79297	17.639189	19.137531	68.846054	14.002821	86.87484	108.682495	15.289831	25.091015
KRVKRFKKFFKKVKKSVKKRLKKIFKKPMVIGV	28.152105	12.23368	17.287289	37.642452	22.749645	25.09841	92.57596	20.532413	44.20181	77.1801	6.6425695	25.09841
RFKKFFKKLKNSVKKRAKKFFKKPKVIGV	32.147392	15.217198	21.92638	49.905922	23.709612	25.099318	95.914185	19.517332	55.836407	80.26804	8.905888	25.099318
KLWRSKLAKKLRAKGRELLKD	26.023884	23.169306	25.100477	60.4234	21.578074	21.593296	66.247604	17.569464	69.34818	99.07292	22.516516	25.100477
RLKGFAKKLWNSKLARKIRTKG	28.935125	19.586514	25.104141	54.979107	10.638402	13.148432	70.031586	13.209276	67.76693	104.809326	7.982396	25.104141
MWRRKLKKLRNALKKKLK	27.736721	17.288033	25.106443	81.87422	19.440441	19.389297	100.68803	11.7055435	77.60606	111.301254	15.275807	25.106443
VNWKKILGKII	17.411724	25.108015	35.12918	42.755016	16.476505	20.148973	29.5811	13.236292	43.662933	61.07656	21.187138	25.108015
NSFRLGGFLKKIWRSKLVKRLRSKGKQLLKEAL	28.055988	19.670734	25.111835	43.919437	13.337865	15.957603	58.851856	9.004441	59.15542	89.65459	8.421965	25.111835
KRLKGFAKKLWNSKLARKIRTKGLKYVKNFAKDMLSEGEEA	33.982624	21.708889	22.167383	46.973827	21.530563	25.116512	66.62989	24.735981	64.99148	90.115036	17.125717	25.116512
RRASPLWKRRRFLSMLKARAKRTGYKGIA	25.310776	24.26329	25.12566	53.557396	17.285324	17.604816	77.27696	9.514199	75.70663	96.936386	10.154118	25.12566
FFRKAKGFLKKIWKSKIARRLREKGMKALKN	36.965168	18.256653	25.128801	51.871834	21.327915	21.580564	102.66189	17.507547	69.359764	98.042076	11.732895	25.128801
ELWKKIKGAGKAVLGKIK	19.01526	25.135723	32.009094	53.265984	14.787497	19.580648	34.940643	12.705242	55.434814	67.97114	13.051585	25.135723
EARKFKWGKLFSAAKKLYKKGKKLSKNKNFKKA	37.438957	19.628399	21.67465	39.2393	22.42539	24.910816	77.86974	25.137562	60.889984	83.023544	12.4064045	25.137562
ERGWLGKLGKGLKKVGKKFVKK	28.273584	22.100859	25.142838	50.368908	14.353189	19.685055	54.665504	16.308548	67.106415	85.729126	10.728447	25.142838
KRFKKFFKKLKNSVKKRVKKFFRKPRV	27.05303	10.491344	17.64912	35.382996	25.147045	23.850195	107.68931	21.554869	38.17584	65.9187	6.6616044	25.147045
KRFIRNLRSNLYQKIIKSTK	20.028004	25.14813	25.2262	71.17497	15.772898	13.269282	56.369892	7.815234	73.24097	102.20021	13.879695	25.14813
KWGKLFSAAKKLYKKGKKLSKNKNFKKALKFGK	32.738106	16.020594	19.160696	32.341988	19.030165	25.151075	68.53036	18.385319	52.396065	81.63171	9.3863125	25.151075
FKKFFRKLKKSVKKRVKKFF	23.67013	13.838934	24.305511	50.43133	29.554691	25.151852	100.59354	19.171452	55.723927	75.93364	12.273745	25.151852
MWRRKLKKLRNALKKKL	26.796926	16.339891	25.159338	74.66531	16.990913	16.406328	97.85799	11.718566	72.486786	108.015114	13.702266	25.159338
KWGKLFSAAKKLYKKGKKLSKNKNFKKALKFGKQLAK	37.242165	16.249456	19.73058	32.27012	19.706842	25.160244	68.6895	18.979294	53.34853	78.994194	9.429135	25.160244
NSFKIGGFIKKLWRSKLAKKLRAKGRELLK	29.891876	18.016773	25.160297	45.5154	12.783236	14.836248	62.349743	9.337145	61.649902	91.54271	6.763804	25.160297
KKRGRASLLRKRRGFLSMLKARAKR	28.693918	20.998299	25.169	48.06792	17.362894	20.109203	74.382645	17.69959	67.62083	89.99128	10.168055	25.169
KLSSWKKYKVLLEKYGSRIVK	25.16982	25.740957	23.90267	38.78321	14.287641	14.30522	48.650826	14.080808	53.294334	84.18602	16.194853	25.16982
FRKAKGFLKKIWKSKIARRLREKGMK	39.38029	17.28014	25.176476	57.368874	18.290396	21.499235	111.949356	16.475365	74.0584	100.775955	8.850555	25.176476
KLWGKAKGVAKKGAKKVKKALLKALK	25.176968	16.875126	20.737553	39.770363	19.863132	27.458378	53.399536	24.987776	54.328197	72.95458	12.6572	25.176968
KRFKKFFRKLKKSVKKRVKKFFKKP	27.639654	10.25139	16.480667	34.93158	25.199024	24.268288	113.43601	20.531445	39.37103	68.79052	5.6723995	25.199024
KRGRASPLWQRRGFLSKLKARAKRNGAFHLP	33.37603	25.19967	22.16536	45.884506	16.010435	20.937431	62.170643	12.432807	69.954445	89.579575	9.702922	25.19967
RGLAKLLKIGLKSFARVLKKVLPKAA	25.203524	23.11847	27.47144	62.68514	24.806387	25.09702	60.412804	10.715944	66.67159	73.879654	13.904658	25.203524
KKRGRASLLRKRRGFLSMLKARAK	29.657095	21.472858	25.20413	51.56474	17.609367	20.304066	72.76618	17.075357	71.47276	91.21029	10.988872	25.20413
RKFKLPKINWGKLASKAK	25.204508	24.894083	31.349747	56.07495	13.098287	14.794279	47.05435	12.218126	61.27001	83.43903	13.740788	25.204508
LLKELWKKIKGAGKAVLGKIKGLL	21.259314	25.208622	26.342941	36.823925	14.353337	13.336263	40.828453	9.136122	43.537804	70.50737	8.322494	25.208622
KIWRSKLVKRLRSKGKQLLKEA	29.889261	20.759039	25.209223	54.239796	17.441978	18.532925	59.562553	16.516829	63.508312	90.4109	17.678951	25.209223
FLKKIWKSKIARRLREKGMKALKNY	34.714844	17.831999	23.283543	47.588764	25.21429	24.279926	90.17699	11.49512	59.485302	90.77916	12.323965	25.21429
KRGRASLLRKRRAFLSMLKAR	25.216946	24.386509	27.700623	60.185913	20.67126	21.30789	66.89714	14.328651	77.472496	88.37969	15.828954	25.216946
FLKKVWKSKLAKKLRSKGKQLL	29.030481	14.831711	19.363512	36.950222	25.219992	24.734348	69.203415	15.994856	46.099007	70.17951	10.434015	25.219992
LFKFLAKKVAKKLI	10.743254	24.52917	28.612494	31.750706	25.22126	16.878424	45.263615	5.1787705	29.080338	40.73462	13.296791	25.22126
PKRVKRFKKFFKKLKNSVKKRVKKFFRKPRVIGVTF	27.308146	13.212868	19.051128	41.983055	23.178537	25.2215	93.50753	23.992836	50.115578	71.76574	5.8173532	25.2215
FLWGALIKGAGKLIS	27.316666	81.51893	83.372765	21.15977	24.975346	18.017109	35.12525	13.571757	25.228458	50.831577	11.872663	25.228458
KIKKIVRKLRPIVRVMKVITRMRTSRPRPRLR	25.22874	21.44868	23.421432	60.427452	26.040915	20.944168	74.88055	11.103718	60.959606	80.29468	15.447932	25.22874
KWGKIFKKGGKLIGKTAL	25.229898	23.161366	34.62525	34.752953	9.959845	11.331169	38.787422	12.19577	43.68952	66.581085	8.720857	25.229898
KFFKKLKNNVKKRVKKFFRKPRVIGVTIPF	26.062738	17.720808	23.515465	45.51869	25.208874	25.236635	82.04999	21.623783	46.654312	75.29026	7.432299	25.236635
VNSFKFGGFLKKMWKSKLAKKL	25.237095	23.768623	28.806183	44.355385	21.951546	19.535456	53.18693	9.946359	51.121964	71.22529	14.135158	25.237095
ILWIKRIMRLKL	9.708328	28.334229	35.922646	25.237831	12.218937	5.885064	48.018963	5.2062745	26.590368	67.73891	7.9242234	25.237831
RLGGFLKKIWRSKLVKRLRSKGKQ	31.729553	19.322714	25.240028	57.83904	11.360876	15.590291	72.84593	10.452495	69.03028	104.76613	9.148542	25.240028
KGFAKKLWNSKLARKIRTKGLKY	32.55841	19.845255	25.248333	39.085526	17.894295	20.270374	73.3221	16.390703	58.08421	93.40529	9.047776	25.248333
KKIVRKLRPIVRVMKVITRMRTRR	24.01597	21.161537	27.687445	50.62478	25.251007	20.518656	76.69801	17.382818	49.610924	75.0603	10.265063	25.251007
FRKAKGFLKKIWKSKIARRLREKGMKALKNYA	41.522594	19.944275	25.251543	45.32151	22.257143	24.219215	99.99701	19.883394	67.14503	91.13366	13.032443	25.251543
RFGSFLKKVWKSKLAKKLRSKGKQLLKDYANR	35.296764	23.547253	22.972292	39.776627	22.457773	25.259954	71.30655	19.985918	61.54682	89.885864	14.382001	25.259954
KRRRASPLRKRRRFISMLK	24.618849	25.261631	27.838856	83.017654	23.049366	22.105164	76.515884	11.764955	85.04082	98.45152	18.235348	25.261631
KKQIRLYLLKYYGKKSSSKSVRKI	29.879429	23.103783	25.268808	56.3484	21.13084	20.622856	58.98944	14.172689	63.321175	84.96037	15.026537	25.268808
KRFIRNLRSNLYQKIIKSTKSLLDLRE	22.097645	25.686039	25.269297	64.468925	24.977123	20.405016	54.63991	12.493151	69.24138	93.77517	21.79106	25.269297
RGLAKLLKIGLKSFARVLKKVLPKAAKAG	25.28037	24.85239	26.737528	64.86449	22.692434	23.596796	61.954063	10.618504	73.395874	81.00309	13.406855	25.28037
GKLKKLRKWIYRIVNTI	23.283236	25.280575	34.73036	59.341694	14.284273	16.161686	54.295418	9.428225	59.240307	90.0413	14.315654	25.280575
KIWRSKLVKRLRSKGKQL	30.348581	18.47804	25.288698	52.420727	14.197542	15.980929	63.348198	13.571531	57.81236	92.09392	11.138705	25.288698
RFKKFFRKLKKSVKKRVKKFFKKPR	29.129675	11.913078	18.9816	40.881916	25.291922	24.276857	117.439186	21.28698	44.50818	71.94897	6.7299347	25.291922
NWKKILGKIIK	19.569754	25.294638	37.130898	67.652115	10.36862	15.487093	32.090126	13.918225	65.38246	78.800125	17.600939	25.294638
ARKFKWGKLFSAAKKLYKKGKKLSKNKNFKKALKFGKQLAKNLQAG	36.5522	18.053228	19.635406	34.58948	21.065601	25.297344	75.48269	23.542715	55.79295	83.84558	10.811366	25.297344
NSFKFGGFLKKMWKSKLAKKLRAKGK	34.51532	19.241955	25.29933	45.80042	16.288055	18.542429	70.991714	11.542024	61.25241	89.94884	9.801722	25.29933
RFGSFLKKVWKSKLAKKLRSKGKQLLKDY	34.91073	24.919716	24.636723	41.301945	22.345325	25.299568	71.37175	20.192694	62.012726	89.60543	14.57659	25.299568
GFAKKLWNSKLARKIRTKGLKYVK	29.509521	17.164026	21.958605	41.261345	21.45004	25.302929	74.97408	14.807077	62.77762	88.594666	10.112449	25.302929
FRKAKGFLKKIWKSKIARRLREKGMKALKNY	42.011047	20.036915	25.310432	47.41756	22.805368	25.113958	104.29271	20.167452	69.16341	95.69304	14.018503	25.310432
KKIWRSKLVKRLRSKGKQLLKEA	35.612137	19.97015	25.320696	50.556465	17.230389	20.036304	65.90645	19.045637	61.979656	91.11075	15.271988	25.320696
FFRKAKGFLKKIWKSKIARRLREKGMKAL	35.06734	17.415943	25.324219	45.151314	18.923471	19.41447	98.057	16.027767	64.92742	93.177795	8.472691	25.324219
RKFKLPKINWGKLASKAKDVYKKGQK	36.57957	23.435818	25.326244	41.626114	20.431505	22.885246	67.14767	21.5814	56.952953	80.93335	11.870249	25.326244
GSFLKKVWKSKLAKKLRSKGKQL	38.933186	21.230024	25.330837	43.181396	21.981506	25.075016	68.638504	23.25235	58.980507	77.65918	12.508236	25.330837
RKAKGFLKKIWKSKIARRLREKGMKA	35.686394	18.352098	25.331472	56.493652	13.646875	17.482077	82.82811	17.420912	72.633255	99.65128	9.32392	25.331472
LWKKIKGAGKAVLGKIKGLL	20.95295	25.334639	34.692932	28.118683	14.000069	14.291321	40.3204	11.057222	36.071465	58.336266	6.7340264	25.334639
KFLARLVFRKFILLNV	9.971253	44.188606	43.767742	25.339767	13.605899	8.023385	35.48369	6.409266	33.931427	56.72303	10.159992	25.339767
KWGKLFSTAKKLYKKGKKLSKNKNFKKALKFGKQLAK	37.847687	17.541502	20.35522	34.29756	19.44737	25.340816	67.714516	20.368233	55.401543	80.91902	9.903044	25.340816
LRFKWKKVLHKVGHVAGKIAIGAAS	21.474453	25.34402	27.981388	46.24968	11.229555	11.463362	52.32884	9.127718	54.3295	84.85334	9.584471	25.34402
NKRFIRNLRSNLYQKIIKSTKSLLDLREKITKM	27.256855	20.92921	23.672194	57.44065	25.347698	25.134735	58.68518	14.122302	66.647736	91.705315	18.779453	25.347698
RYLNAKRYVKLAIVADRSMVTKHNGKLKKLRKWIYRI	29.43299	25.349644	24.740543	75.91564	19.474356	21.170586	71.97675	13.979243	87.358246	108.84939	15.790029	25.349644
KLWGKAKGVAKKGAKKVKKALLKALKK	25.352207	15.836969	19.782444	39.83469	19.130774	26.62359	55.766064	25.092213	54.778664	74.043625	11.566748	25.352207
KWGKLFSAAKKLYKKGKKLSKNKNFKKALKFGKQLAKNLQ	38.789284	18.028107	21.385412	33.79807	21.024214	25.352278	70.76968	19.880917	53.93567	79.58463	10.879236	25.352278
KQWGKLKNSFKKVGAKVKAAFNKGR	41.12693	18.47451	24.620749	37.18614	17.114746	25.352348	59.746998	21.686222	54.46087	79.072586	9.013296	25.352348
IKRMWRSKLAKKLRAKGKELLRDYANR	32.09358	22.128166	23.341377	44.732677	25.3524	23.89059	90.25756	16.857824	59.36963	93.705154	14.392804	25.3524
KIGGFIKKLWRSKLAKKLRAKGRELLKDYA	32.584103	23.291904	25.357296	34.23809	21.728096	23.022295	67.18839	18.995392	52.995148	80.77583	12.138231	25.357296
KRVKRFKKFFKKLKNNVKKRVKKFFRKPRVIGVTI	27.157034	13.792651	20.430593	40.587944	21.550861	23.82904	98.801445	25.357578	43.74971	79.84038	6.150358	25.357578
RVKRFKKFFKKLKNSVKKRVKKFFRKPRVIG	31.480808	14.005887	19.83524	45.370567	21.35249	23.335705	106.76345	25.360031	51.705322	86.19781	6.538102	25.360031
RYLNAKRYVKLAIVADRSMVTKHNGKLKKLRKWIYR	29.299576	25.375957	24.218542	79.71492	18.701025	20.345999	73.3639	14.028366	89.78407	112.57704	15.449961	25.375957
RLGGFLKKIWRSKLVKRLRSKGKQLLKEALAPEP	36.832584	21.561722	22.066544	59.14076	20.139383	25.376682	68.66824	14.196767	70.08292	96.33681	16.244957	25.376682
LKKIWRSKLVKRLRSKGKQLLKEA	35.169	20.979506	25.378897	47.44186	21.417084	23.777037	67.813255	19.153925	55.613964	84.00206	15.812719	25.378897
KRGRASLLRKRRAFLSMLKARAKR	26.469177	21.188847	25.386942	52.704823	20.433996	21.760563	70.159424	15.959604	70.90881	83.66026	13.23736	25.386942
RFGSFLKKVWKSKLAKKLRSKGKQL	34.99769	20.174936	25.391438	45.000645	15.519	18.119425	78.54115	15.4901	60.64044	95.168945	10.224259	25.391438
RKFKLPKINWGKLASKAKDVYKKG	29.42774	23.705761	25.396847	37.632328	18.68008	19.54376	61.670795	18.65397	55.066345	77.342636	10.991735	25.396847
VKRFKKFFKKLKNSVKKRVKKFFRK	25.652304	10.649002	18.106619	47.29545	24.364117	25.400614	111.82023	25.018711	50.090332	78.174255	7.9471846	25.400614
RVKRFKKFFKKLKNNVKKRVKKFFRKPRVIGVTI	31.137445	16.625782	23.860966	46.54802	21.829292	24.065218	104.639015	25.40382	49.204033	83.28944	7.3697405	25.40382
EARKFKWGKLFSAAKKLYKKGKKLSKNKNFKKALKFGKQLAKNL	38.030434	19.194069	20.860449	38.103527	22.7969	25.407179	77.16952	23.581581	60.154053	82.405235	12.902501	25.407179
KKQWGKLKNSFKKVGAKVKAAFNKG	40.01321	20.735209	25.417427	38.724266	17.024273	22.450012	54.421333	21.537891	55.515656	74.71776	10.443826	25.417427
KKIWKSKIARRLREKGMKALK	32.185143	17.293829	25.431873	61.00654	15.156377	16.59431	68.43355	16.002369	71.83354	100.31213	14.6558895	25.431873
GKLKKLRKWIYRI	25.432478	19.198177	33.728878	65.39105	16.690687	21.12134	77.38257	13.468244	60.41108	92.067665	13.906367	25.432478
TKWLGKLGVILSHL	21.83749	50.954067	57.22224	25.434153	16.693748	14.990697	30.103703	11.480387	28.40736	55.59422	11.653742	25.434153
KWGKLFSTAKKLYKKGKKLSKNKNF	33.93235	20.700191	25.44103	33.94834	18.063719	20.368809	62.06678	14.269994	51.640007	80.96923	10.804644	25.44103
WGKLFSTAKKLYKKGKKLSKNKNFKKALK	38.095078	20.194983	21.955612	45.460857	23.185524	25.453068	71.46735	20.586895	67.83698	87.064575	14.184479	25.453068
KIWRSKLVKRL	25.454964	21.991085	39.676697	53.424927	21.371555	20.294628	66.06398	19.951412	50.8158	81.530685	18.527176	25.454964
KFKWGKLFSAAKKLYKKGKKLSKNKNFKKALKFGKQLAKN	40.089096	17.970833	21.353542	33.067585	23.191528	25.455551	73.054825	20.582573	52.343433	76.23136	10.463367	25.455551
QQRYLNAKRYVKLAIVADRSMVTKHNGKLKKLRKWIYRI	32.29608	25.456095	24.944637	72.10653	20.359531	23.382593	63.74407	15.573912	84.4146	97.88932	16.961695	25.456095
LKKIWKSKIARRLREKGMKALKNYAN	38.640816	21.835018	25.01536	53.12744	24.835987	25.459423	81.9673	16.214008	63.260082	94.20015	15.95697	25.459423
KKFFKKVKKSVKKRLKKIFKKPMVIGVTIPF	29.216854	16.587587	20.49122	42.2718	25.4364	25.45959	77.0152	15.884288	50.466255	74.27062	9.9669695	25.45959
KRFKKFFRKLKKSVKKRAKEFFKKPRVIGVSI	26.573208	13.324257	20.022596	37.85784	23.463047	25.460043	93.5227	20.915794	47.743355	76.61901	7.1048574	25.460043
WGKLFSTAKKLYKKGKKLSKNKNFKKAL	39.8353	23.739933	25.461647	41.25889	23.367046	24.084974	68.24833	21.545345	63.051514	84.37807	15.223764	25.461647
NSFRLGGFLKKIWRSKLVKRLRSKGKQLLKEALAPE	37.805412	22.674213	24.028538	51.13215	19.88973	25.465523	64.411064	11.224039	64.71156	90.15125	12.530846	25.465523
NKWRPIFRRNVNNLKINKEVSIDLVRKEHPKW	38.916664	22.717012	23.815077	51.191433	25.468344	22.543459	60.834846	15.350453	59.550854	87.81288	14.41688	25.468344
SKWGKLWGKAKGVAKKGAKKVKKALLKALKK	25.471313	15.409764	19.487186	29.92717	19.955494	26.607443	53.9657	21.18994	46.701538	69.71986	9.840639	25.471313
RFKKFFKKVKKSVKKRLKKIFKKPMVIGVTIP	31.367588	16.080479	20.96056	45.200775	24.324215	25.475803	89.02947	16.019833	52.60885	79.00551	9.123487	25.475803
KWGKLFSTAKKLYKKGKKLSKNKNFKKALKFGKQLAKNLQ	39.121742	19.434351	22.183613	35.481815	20.84454	25.481346	69.44843	21.452759	55.497303	80.51741	11.579991	25.481346
FSFKRLKGFAKKLWNSKLARKIRTKG	30.834164	16.555151	25.481396	42.137566	17.35182	18.089025	90.60596	13.84216	57.054302	93.70497	7.4434347	25.481396
FKWGKLFSAAKKLYKKGKKLSK	29.678997	19.812206	24.234213	26.125809	25.37616	25.482431	60.305897	13.717839	40.76706	61.951378	9.442961	25.482431
KKRRRASPLRKRRRFISMLKARAKR	25.484724	21.006603	25.788239	57.095093	25.09618	23.702137	83.60283	16.70554	70.15697	90.98479	13.079143	25.484724
EEARKFKWGKLFSAAKKLYKKGKKLSK	34.443565	25.490772	24.737322	46.436485	22.591293	24.51208	72.46336	22.614798	67.338974	86.76205	12.704539	25.490772
RRVKRFKKFFKKLKNSVKKRAKKFFKKPRVIGVS	31.578787	16.10851	21.253033	52.775867	21.15083	24.610771	99.792725	25.497396	58.89176	90.77649	8.550663	25.497396
RKKRGRASLLRKRRGFLSMLKARAK	27.352825	21.180616	25.504475	50.383568	15.401906	18.453577	75.91084	15.602592	69.3192	92.30972	8.757146	25.504475
KRFKKFFKKVKKSVKKRLKKI	22.128033	9.1564665	18.650517	31.167694	28.912659	25.510601	96.99698	22.1061	38.362213	62.95816	8.943173	25.510601
KRGRASLLRKRRAFLSMLK	25.513952	23.854218	26.423615	69.19178	18.487858	19.933449	62.265297	12.445346	80.97812	89.73222	15.9435625	25.513952
PRRVKRFKKFFMKLKKSVKKRVMKFFKKPMVIGVTF	29.674328	18.074986	22.148241	52.11216	25.515476	25.485014	88.63152	16.638159	61.71427	82.02167	11.063454	25.515476
RKFKWGKLFSTAKKLYKKGKKLSKNKNFKKALKFGKQLAKNLQAGEEHEP	40.601845	22.383059	21.81265	47.189445	21.728863	25.518806	79.643875	24.510721	68.755356	95.974	14.52211	25.518806
EEARKFKWGKLFSAAKKLYKKGKKLSKNKNFKKALKF	34.995216	18.28816	20.280428	39.201427	22.792196	25.519186	80.360275	23.630642	61.153557	85.97659	11.50628	25.519186
KRFIRNLRSNLYQKIIKSTKS	17.973118	25.988129	25.523945	66.140854	16.41334	12.893982	50.99952	8.105665	68.89644	97.65259	16.19942	25.523945
PRRVKRFKKFFRKLKKSVKKRAKEFFK	27.337315	16.486738	24.097284	65.78334	22.329594	23.928392	83.31229	25.524284	77.68446	77.399124	12.657824	25.524284
FLKKMWKSKLAKKLRAKG	30.712048	19.219248	25.524382	55.51544	22.745993	21.156027	84.930954	13.682413	62.30543	89.63948	12.484697	25.524382
KKMRNKRNSKMYLKTRAGMPFKVFHYQLKIHVFSYK	37.462532	22.548092	21.22932	69.05505	24.015356	25.526781	96.17889	12.713559	87.56994	107.96301	13.8747635	25.526781
ARKFKWGKLFSAAKKLYKKGKKLSKNKNFKKALKFGKQLAKN	36.267334	18.097069	20.260342	36.27447	20.891178	25.531408	77.23302	23.51153	56.77204	83.621704	11.831745	25.531408
GSFLKKVWKSKLAKKLRSKGKQLL	35.917393	21.732761	25.535288	42.312904	21.5495	23.456814	67.97574	20.284893	57.76109	76.906944	13.712091	25.535288
WGKLFSAAKKLYKKGKKLSKNKNFKKALK	36.81851	19.208237	21.624823	43.5767	23.76277	25.53543	72.74223	19.010466	66.313034	85.667145	13.257876	25.53543
KFKWGKLFSTAKKLYKKGKKLSKN	34.68685	23.200434	25.536104	32.35998	20.602512	21.705256	56.879913	15.5880375	48.361477	72.6142	10.641314	25.536104
KWRPIFRRNVNNLKINKEVSIDLVRKEHPKW	40.035522	23.253971	24.0161	55.019173	25.54092	22.205685	67.180374	14.9293165	62.40841	90.17742	15.042559	25.54092
EERGWLGKLGKGLKKVGKKFVKKMSSAMKA	35.319702	23.7834	25.549198	44.270386	21.144945	25.481167	57.368324	20.684258	62.706512	80.36661	15.683756	25.549198
RKIKIKKIVRKLRPIVRVMKVITRMR	25.026388	16.989887	29.51712	51.764618	25.552967	19.33311	86.99482	13.132256	50.863564	78.663185	9.631128	25.552967
EARKFKWGKLFSTAKKLYKKGKKLSKNKNFK	38.75656	21.944092	22.605412	45.216072	22.458538	25.500101	79.61333	25.556425	66.69792	87.37035	13.222502	25.556425
KKMRNKRNSKMYLKTRAGMPFKVFHYQLKIH	39.672623	25.36379	25.55689	65.598305	23.414139	25.534113	102.025154	15.271634	82.80238	107.99573	13.475843	25.55689
RVKRFKKFFKKVKKSVKKRLKKIFKKPMVIGV	32.580315	13.987068	19.379658	40.276894	23.493572	25.559052	95.853264	21.934223	48.59237	78.99254	7.636996	25.559052
RRRASPLRKRRRFISMLKARAKRR	26.427225	23.148605	25.56771	67.458466	23.578972	22.954937	82.00187	13.179979	78.120834	87.102646	14.315741	25.56771
ARKFKWGKLFSAAKKL	22.21703	25.594625	29.75299	42.349632	12.553854	13.2906065	49.457863	13.735323	54.045887	74.178604	11.210767	25.594625
KKRKFKRKCFLVNILTTLLTKLVKNLK	14.312894	22.05555	27.103786	72.3599	15.684862	12.246751	70.70612	10.820385	72.31413	101.74309	25.595947	25.595947
SFFRKAKGFLKKIWKSKIARRLREKGMKA	35.405296	16.990086	25.599405	40.59764	17.289715	19.493807	88.938126	21.245539	58.90171	85.074	7.845556	25.599405
KRGRASLLRKRRGFLSMLKARAK	26.860348	22.735785	25.599762	55.186047	17.247047	18.994267	68.36985	14.537867	75.05772	89.77655	11.8048315	25.599762
VKRFKKFFRKLKKSVKKRVKKFFKK	23.603874	9.963868	17.470383	45.929115	24.600855	25.696793	111.74019	25.607315	50.88272	76.49729	7.676647	25.607315
RKFKWGKLFSAAKKLYKKGKKLSKNKNFKKALKFGKQLAKNLQAGEE	38.691597	20.254395	21.97031	40.78887	20.851128	23.608227	76.89458	25.608484	61.772484	89.55468	14.210251	25.608484
VKNKRFIRNLRSNLYQKIIK	25.51267	25.609081	28.098103	72.37931	20.630543	18.707533	69.03902	9.082889	71.87087	99.06971	11.736948	25.609081
LKKIWRSKLVKRLRSKGK	32.212288	19.309105	25.613714	47.12857	19.213058	22.604927	72.2346	16.215487	52.032898	86.85909	9.835737	25.613714
NSFRFGSFLKKVWKSKLAKKLRSKGKQL	36.389656	21.511417	25.615473	39.195553	13.777376	16.132439	64.68217	13.763939	55.996075	85.143265	8.042612	25.615473
KRRRASPLRKRRRFISMLKARAKRRG	25.620499	21.533878	26.145126	60.31563	19.030447	18.728077	89.612144	16.541035	76.31514	99.024864	9.475771	25.620499
KKIVRKLRPIVRVMKVITRMRTR	23.69894	21.870953	28.065512	50.636543	25.622055	20.381832	72.566666	16.567492	49.594715	73.64825	10.9509325	25.622055
QPRRVKRFKKFFMKLKKSVKKRVMKFFKK	25.633978	11.741369	17.522812	61.732758	23.077175	25.622543	87.39104	18.531	68.762054	78.84598	12.022781	25.622543
KRFKKFFKKVKKSVKKRL	22.44183	11.998407	20.995693	38.61343	26.60374	24.558392	91.95434	25.62265	43.790867	65.13593	11.416288	25.62265
FFRKAKGFLKKIWKSKIARRLREKGMKALKNY	38.415184	19.396759	25.62352	49.119358	23.223444	24.138851	104.04622	18.215435	69.05457	97.811516	13.956915	25.62352
KVSRFILWIKRIMRLK	15.456503	25.626858	29.62533	45.651028	11.044582	10.749451	47.506184	6.2905383	48.276417	92.8413	8.6633415	25.626858
KIWEGVKSLIGKRGLKKL	22.410421	25.626913	34.35758	33.408806	10.0060215	10.623471	31.852747	8.001123	42.29458	67.006454	6.9870043	25.626913
KFKWGKLFSAAKKLYKKGKKLSKN	34.289215	22.1927	25.630299	31.021582	20.463297	20.850956	59.172993	14.0205765	46.25515	71.39497	9.451283	25.630299
VNSFKIGGFIKKLWRSKLAKKLRAKG	26.750757	18.310194	25.63377	36.25016	12.512376	14.230044	58.15394	7.816104	49.759296	81.65257	5.3378124	25.63377
KFFKKLKNSVKKRVKKFF	23.23832	14.533678	22.75432	59.73758	26.84757	25.634686	82.153404	17.763655	56.011433	74.85351	15.157008	25.634686
KRFKKFFKKLKNSVKKRVKKFFRKPRVI	25.635382	11.3889065	18.844738	36.073322	26.435043	24.688694	106.28135	18.906727	38.67407	68.715225	8.22651	25.635382
SFFRKAKGFLKKIWKSKIARRLREK	30.137701	15.424479	25.63627	46.384758	17.228222	18.233734	88.89333	18.071693	60.44181	86.30066	7.784574	25.63627
GLAKLLKIGLKSFARVLKKIL	15.78288	25.63649	35.742863	37.230324	23.89761	19.081026	41.70639	5.8085337	49.01223	57.604603	10.812782	25.63649
KKRGRASLLRKRRGFLSMLKARAKRN	30.395844	23.029892	25.63865	51.698822	16.975664	19.922165	73.66095	16.919392	69.82193	93.88878	11.075716	25.63865
GKKRRRASPLWKRRRFLSMLKARAKRT	31.349533	21.124144	25.63966	41.868114	22.805851	24.677454	78.68836	19.703331	62.660664	85.99776	15.226027	25.63966
VNSFRLGGFLKKIWRSKLVKR	24.178898	25.641033	32.128025	49.73988	13.822133	13.148333	58.81185	6.7993546	59.468403	91.08701	8.817095	25.641033
SFFRKAKGFLKKIWKSKIARRLREKGMKALKN	39.468838	19.01869	25.641077	44.46311	21.72809	23.20174	91.92777	22.369862	62.29884	92.91426	11.519295	25.641077
KYRRGVSPWLKKELVRLHNNLRSKVAGGKS	35.15759	25.64799	24.137472	49.548824	19.246326	19.033356	61.77527	16.472006	68.84546	94.32201	11.903208	25.64799
SFRLGGFLKKIWRSKLVKRLRSKGKQLLKE	30.897243	21.415937	25.64914	50.954582	18.451008	20.585455	70.65618	13.268633	66.47726	93.58413	11.607412	25.64914
KKRGRASLLRKRRAFLSMLKAR	25.649378	22.562498	26.30799	55.121918	20.655514	21.852268	66.62054	16.750843	72.9217	86.6627	14.089376	25.649378
KKLWRSKLAKKLRAKGRELLKDYANRVI	28.304367	18.826305	21.484474	38.80787	23.813969	25.650293	69.03898	18.617228	52.381935	84.35503	13.22303	25.650293
WKKVLGKIIKVAK	17.811548	21.435642	29.891108	54.67816	14.340779	25.655422	28.284983	10.605482	51.719856	62.16694	15.2322235	25.655422
LGGFLKKIWRSKLVKRLRSKGKQLL	31.073385	21.125324	25.657099	46.64431	17.766062	19.618351	70.09495	10.638526	60.27879	84.10376	11.998539	25.657099
RLGGFLKKIWRSKLVKRLRSKGKQLLKEALAPEPAPE	36.87486	22.14338	21.971487	60.45448	20.758835	25.663284	67.71017	14.887593	71.04213	95.47853	18.049303	25.663284
RVKRFKKFFMKL	18.930325	25.666025	31.413784	80.06175	11.795007	11.373434	90.28513	16.88815	73.59811	97.99879	18.249178	25.666025
KRFKKFFMKLKKSVKK	33.226387	22.056189	25.666128	73.408005	22.840141	23.767324	82.711	15.213191	69.53537	88.91936	16.725134	25.666128
KIGGFIKKLWRSKLAKKLRAKGRELLKDYANRVING	33.449123	24.0312	25.681879	34.20974	22.298658	24.209555	69.498344	18.592688	52.201515	82.140274	10.293862	25.681879
KAKGFLKKIWKSKIARRLREKGMKALKNYAN	43.4087	20.038776	23.511501	41.57862	22.59457	25.685846	83.39972	22.39574	60.948494	91.674255	12.410344	25.685846
KKQIRLYLLKHYGKKLFKKRPKN	48.14966	25.686731	24.560713	89.433685	12.753859	15.370771	76.335945	11.064085	93.91102	122.360756	7.634703	25.686731
AKLLKIGLKSFARVLKKILPK	24.221169	20.538044	20.255716	65.91546	27.205938	25.689106	50.626854	6.24583	64.127594	75.41374	13.210266	25.689106
NSFRLGGFLKKIWRSKLVKRLRSKGKQLLKEA	31.024057	21.041443	25.68931	44.441475	14.674881	17.627666	60.53421	11.534458	59.559624	88.7413	9.596494	25.68931
PRRVKRFKKFFKKLKNSVKKRAKKF	31.137665	13.698842	21.891499	57.427265	23.542631	25.691025	90.606186	24.651548	67.58102	73.48976	10.791088	25.691025
RLGGFLKKIWRSKLVKRLRSKGKQL	31.028656	18.492693	25.69282	54.286022	11.855866	15.075632	73.76559	9.554846	64.06455	102.2981	9.037723	25.69282
KKFFMKLKKSVKKRVMKFFKKPM	29.366138	14.726557	17.394451	63.062523	25.702053	19.36977	94.73484	8.35109	62.251366	85.532715	11.588591	25.702053
VKNKRFIRNLRSNLYQKIIKSTKSLLDLR	23.032093	24.04568	23.728382	57.61571	28.972952	25.70224	54.820606	14.123907	65.694016	85.4266	22.072527	25.70224
FIKRMWRSKLAKKLRAKGK	28.696075	17.860622	25.705074	56.963875	18.39029	18.551252	94.702614	11.507589	64.80041	105.85677	11.001276	25.705074
KIKIKKIVRKLRPIVRVMKVITR	22.183517	17.263437	25.707378	47.76706	26.922031	17.587166	65.36421	11.816877	45.380657	67.87535	8.787096	25.707378
EVNSFRLGGFLKKIWRSKLVKRLRSK	22.081287	25.707928	27.654324	53.880592	13.671709	12.40503	48.458748	8.315533	64.46374	90.97789	9.822119	25.707928
QPRRVKRFKKFFMKLKKSVKKRVMKFF	26.139927	14.455473	21.009893	61.724445	24.965006	25.716824	85.15582	16.494602	68.53699	75.43547	14.777417	25.716824
KRFKKFFKKLKNNVKKRVKKFFRKPRVIGVT	28.541052	14.151222	22.011763	37.853813	21.038982	22.176105	98.25645	25.719091	42.32329	76.02348	6.998047	25.719091
KNKRFIRNLRSNLYQKIIK	25.71972	22.443565	27.847881	74.109764	13.129332	12.839148	68.417595	6.665063	74.35034	113.30951	9.191894	25.71972
KKFFKKLKNSVKKRVKKFFRK	26.69686	11.897659	19.210377	51.739277	25.723654	25.44407	89.42039	23.634853	53.560173	74.89745	10.741478	25.723654
ILSYLWNGIKSIF	25.724094	117.99696	115.93607	9.549582	34.87288	17.710306	34.018707	14.054544	13.926508	47.842518	11.196775	25.724094
SVFSKILRSIAKVF	13.638835	43.889122	57.549114	20.97569	26.626377	16.60471	36.1165	8.42806	25.726477	42.47927	11.494614	25.726477
WIKFLAAWIFLKKF	16.041208	99.033646	84.64909	25.728333	25.227047	11.578766	44.68445	7.074418	37.90633	67.99714	16.65105	25.728333
KKRRRASPLRKRRRFISMLKARAKRRGY	25.72902	23.469107	26.061518	50.958534	21.27785	20.129364	85.467575	16.837067	70.41556	95.93557	9.181702	25.72902
KFSVFSKILRSIAKVFKGVGKVRKQF	25.527712	25.733868	34.25728	42.13545	20.290316	22.355854	56.59505	13.4609785	52.129387	72.41757	9.402628	25.733868
RVKRFKKFFKKLKNSVKKRAKKFFKKPKVIG	33.4711	14.621104	20.201244	48.52339	22.630545	25.510494	104.873795	25.735	56.435863	86.1029	7.8585167	25.735
GMWRRKLKKLRNALKKKLK	27.255463	17.812735	25.742191	72.49448	15.137232	16.995598	89.52557	11.6062355	80.97487	111.31633	15.469765	25.742191
VNSFSFFRKAKGFLKKIWKSKIARRLREKGMKALK	36.832333	22.25836	25.743769	50.41478	18.181902	20.553158	72.33406	13.1189165	65.32867	93.38491	9.255133	25.743769
KRMWRSKLAKKLRAKGKELLRDY	29.941647	22.894089	25.749996	47.603416	21.64176	22.002623	78.706184	18.41448	64.03125	96.341156	15.393751	25.749996
NSFRLGGFLKKIWRSKLVKRLRSKGKQLLKEALAP	37.970116	23.197609	24.728258	48.682297	20.494034	25.75137	64.02291	10.920261	62.85198	89.08351	12.58969	25.75137
SFRLGGFLKKIWRSKLVKRLRSKGKQLLKEA	31.296143	21.375051	25.752167	43.635914	18.765217	20.099653	65.66481	13.858098	59.48446	83.896645	12.511521	25.752167
GGFLKKIWRSKLVKRLRSKGK	30.34534	18.613312	25.756659	49.178642	16.17044	19.70972	70.587814	14.587229	64.359726	87.03627	11.10452	25.756659
SLFKFLGKKVLKTVAK	15.553615	25.760326	28.60377	40.760468	17.804316	22.36363	31.67181	10.598593	40.22549	47.445255	12.362951	25.760326
KLWGKAKGVAKKGAKKVKKALLKALKKKLA	25.32384	16.743427	20.619389	35.151505	21.580547	26.912182	52.927696	25.760899	51.336872	70.62871	13.053633	25.760899
KSKWGKLWGKAKGVAKKGAKKVKKALLKALKKK	28.113886	14.223653	18.615969	30.863766	19.192646	25.762684	56.784496	21.32881	47.15347	72.73613	9.165256	25.762684
KKFFKKVKKSVKKRLKKIFKKPMVIGVTFPF	29.201904	17.383457	21.036953	41.977833	25.492367	25.763351	77.70193	16.799633	50.2861	74.80108	10.202681	25.763351
VNSFKIGGFIKKLWRSKLAKKLRAKGR	27.267313	17.872858	25.763727	37.4927	13.988974	16.080734	63.101295	8.904813	50.787647	84.25453	5.8327007	25.763727
RVKRFKKFFKKLKNSVKKRVKKFFRKP	33.683205	13.551147	19.78172	48.301636	24.630222	25.766657	121.17625	23.796509	51.247658	83.09779	7.5498877	25.766657
RVKRFKKFFMKLKKSVK	31.203049	21.917767	25.770254	81.8823	20.964506	22.857262	85.45252	19.264545	76.3649	96.16309	18.443127	25.770254
IWGTALKWGVKLL	25.771893	78.60486	75.65768	24.30542	22.80931	16.72965	46.476326	15.646197	31.472733	61.320515	13.681971	25.771893
SFFRKAKGFLKKIWKSKIARRLREKGMKALKNYA	39.804028	19.353695	25.772623	40.91006	22.068542	23.692661	93.50835	23.302702	61.71593	90.52176	11.454468	25.772623
RVKRFKKFFMKLKKSVKKRVMKFFKKPMV	27.448658	14.329068	18.951885	51.159157	25.772907	23.237896	102.93901	12.898824	56.78125	89.13179	12.125208	25.772907
INWLKLGKKVSAIL	16.235815	34.054253	42.794163	25.777248	12.7900715	10.55028	28.013224	10.01766	26.11192	50.954956	11.420274	25.777248
RRIKIKKIVRKLRPIVRVMKVITRMRTSRPRPRLRP	25.777424	20.517834	24.93473	62.022778	27.39743	20.018406	86.059364	10.704901	59.33213	83.74474	12.131052	25.777424
NKRFIRNLRSNLYQKIIKSTKSLLDLRE	25.653595	25.805325	25.781942	56.07411	24.706553	22.001413	56.54475	13.657247	64.47958	91.72463	18.006805	25.781942
KIKIKKIVRKLRPIVRVMKVITRMR	21.822096	17.15404	25.783474	52.60489	26.715857	18.36803	71.77843	12.267284	49.641594	72.0161	9.49469	25.783474
KLFSAAKKLYKKGKKLSKNKNFKKALKFGKQLAKNL	35.53552	16.907314	17.167402	38.237213	23.423895	25.786602	70.447266	20.625763	58.69441	80.82223	9.837908	25.786602
KIGGFIKKLWRSKLAKKLRAKG	29.896154	17.98727	25.788616	40.89799	10.85888	13.806807	62.875305	10.433219	54.660828	89.273026	6.547822	25.788616
IGGFIKKLWRSKLAKKL	25.790272	24.468372	40.164433	42.396416	12.989825	11.5504	55.54599	6.6535645	49.73582	74.18773	9.703905	25.790272
VKNKRFIRNLRSNLYQKIIKSTKSLLDLREK	25.094662	22.164019	21.636688	57.45058	27.507381	25.795033	56.564556	14.365911	65.71907	85.80113	19.75469	25.795033
KWGKLFSAAKKLYKKGKKLSKNKNFKKALKFGKQLAKNLQA	40.323402	18.740942	21.501621	33.97038	20.962772	25.795101	68.76823	21.17264	53.96238	78.54044	11.167795	25.795101
LKELWKKIKGAGKAVLGKI	24.965855	25.796722	31.627365	52.903625	17.057444	17.385845	43.317757	14.477831	54.720654	71.34121	12.470121	25.796722
KLFSTAKKLYKKGKKLSKNKNFKKALKFG	36.131813	20.75203	20.181992	43.995106	24.263222	25.797342	74.32575	23.50674	64.035774	85.637375	9.972237	25.797342
GKKRRRASPLWKRRRFLSMLKAR	28.69979	21.558216	25.800653	44.455536	22.427952	23.397758	75.557274	15.013791	65.80751	92.24229	14.155586	25.800653
KMWKSKLAKKLRAKGKQMLKEYANKVL	37.155067	19.901924	23.471167	54.03067	25.26088	25.802723	78.22447	17.802488	70.663376	91.83931	23.162312	25.802723
RRASPLWKRRRFLSMLKARA	22.412046	25.809866	26.402502	63.12623	18.09068	15.986348	65.98153	9.639734	78.66537	90.10716	14.421603	25.809866
RFGSFLKKVWKSKLAK	25.811047	25.266651	28.70817	56.616383	12.827887	15.387129	51.58239	13.449913	63.988335	77.539665	12.057875	25.811047
KKRGRASLLRKRRGFLSMLK	26.471584	23.546314	25.811932	63.976227	13.6117935	16.248257	63.657967	12.425605	78.47063	98.222466	11.551653	25.811932
IWSAIWSGIKGLLGKRGL	30.587246	88.43749	84.30825	19.336136	24.680676	18.932676	36.9215	13.554083	25.817621	56.515877	12.6081	25.817621
KRGRASPLWQRRGFLSKLKARAKRNG	33.277752	25.818638	25.303356	43.105473	15.765271	19.287617	68.59157	12.606443	67.00748	91.23852	8.862176	25.818638
KKFFRKLKKSVKKRVKKFFKKPRVIGVTI	27.811722	12.992857	20.66859	36.88627	24.948431	25.82227	93.670456	21.482294	42.675285	71.725105	6.7786818	25.82227
QPRRVKRFKKFFRKLKKSVKKRVKKFF	28.095783	13.266336	21.822987	53.699726	23.775436	25.82431	88.33054	21.96465	62.17212	70.08452	10.499356	25.82431
RLGGFLKKIWRSKLVKRLRSKGKQLLKEALAPEPAP	37.181507	21.908554	22.484295	58.85901	20.91026	25.82573	68.24666	14.742783	70.07686	95.558174	17.477001	25.82573
RLGGFLKKIWRSKLVKRLRSKGKQLLKEALAPEPA	37.244823	21.816437	22.791187	57.950356	21.115435	25.828167	68.27353	15.601759	69.436066	94.813484	17.485058	25.828167
NVLGILGLLGKALSHL	28.825245	68.032295	76.26721	25.80276	24.823734	18.594374	36.31562	15.817929	25.830301	52.321697	13.777272	25.830301
KKLRKWIYRIV	21.326075	25.839193	35.296165	54.44571	14.471059	16.154789	62.914085	20.996115	55.613503	90.82927	14.75733	25.839193
GFIKKLWRSKLAKKLRAKGRELLKDYANR	30.963308	22.43787	25.845547	39.916283	25.70051	24.161404	78.84098	20.419838	62.784077	87.37419	14.777914	25.845547
LKLKDILGKIKVIL	10.45339	26.775827	29.947	45.689247	14.503447	11.223444	25.851603	7.8307014	35.964302	50.349937	12.231762	25.851603
WSAIWSGIKGLL	29.563013	96.164925	94.97099	15.079844	25.85346	17.793266	34.308575	19.690252	20.111607	52.590076	12.052929	25.85346
ARKFKWGKLFSTAKKLYKKGKKLSKNKNFKKALKFGKQLAKNLQ	37.324814	19.240559	21.008482	38.274925	21.191221	25.855999	78.49858	24.975195	58.99925	84.77602	12.489413	25.855999
WRRKLKKLRNALKKKLKGEK	33.144753	20.670012	25.856272	74.50264	17.550747	19.812605	85.66172	18.399237	77.60828	106.432846	13.36218	25.856272
RFIRNLRSNLYQKIIKSTKSLLDLREK	23.55294	27.293772	25.860128	71.056046	24.243444	18.65852	56.113983	8.463151	74.527954	97.49431	17.425373	25.860128
KKRRRASPLRKRRRFISMLKARAK	25.863169	21.815905	26.652227	62.66097	25.654089	24.020573	81.72637	15.612028	74.66048	92.78902	14.443484	25.863169
ESRSMWSGMWRRKLKKLRNALKKKLK	37.92974	25.863262	25.693415	49.327717	17.412584	19.389416	74.70253	11.78895	66.43671	102.787155	11.146638	25.863262
KQIRLYVLKHYGKKSSSKSFRKIVISK	33.295376	25.105549	25.863354	70.78296	19.333153	20.840796	67.5176	13.057553	80.30034	101.70485	14.882864	25.863354
RKAKGFLKKIWKSKIARRLREKGMKALKNYANDV	40.238487	21.999899	25.865612	46.4908	22.065722	25.381979	78.94423	23.444538	64.48308	93.28257	18.131336	25.865612
QQRYLNAKRYVKLAIVADRSMVTKHNGKLKKLRKWIY	32.15944	25.86918	24.943573	72.38992	19.630863	22.27963	63.209373	15.716858	85.888565	99.4019	16.556215	25.86918
RPKRVKRFKKFFKKLKNNVKKRVKKFFR	25.870792	12.802915	22.291029	49.944855	21.06934	23.629475	101.75499	28.80048	54.311943	76.74266	9.065626	25.870792
NSFKFGGFLKKMWKSKLAKKLRAK	29.188562	18.766247	25.87418	46.860806	17.95737	18.273264	63.982506	10.074235	60.550823	85.37792	12.626942	25.87418
KIKKIVRKLRPIVRVMKVITR	22.282541	19.52403	28.475391	48.929394	25.876657	18.578363	66.286514	11.97848	47.888878	68.32019	9.582842	25.876657
AKFLARLVFRKFIL	13.301184	42.359657	45.811024	25.879047	18.392572	11.969691	42.85921	9.629608	38.889805	52.80138	9.531668	25.879047
LGSFLKKAWKSKLAKKLRAK	31.73637	21.52562	25.879648	57.29911	21.426088	24.567118	66.56072	16.68703	69.17348	84.36032	15.8853855	25.879648
KIKWFKTMKSIAKFIAK	11.085789	25.880545	28.172077	51.283337	9.974936	7.115494	38.43118	3.8815064	54.89342	77.03403	15.961743	25.880545
GKKRRRASPLWKRRRFLSMLKARAKRTG	32.673206	22.78545	25.882526	39.10145	21.082584	23.808903	81.8344	20.63803	63.22298	90.82801	11.38195	25.882526
KKFFMKLKKSVKKRVMKFFKKPMVIGVT	33.890617	19.952961	23.043804	54.041576	25.88388	22.581915	80.867516	12.434822	62.808918	85.25979	13.206433	25.88388
IKKLWRSKLAKKLRAKGRELLKDYANRVINGG	31.892471	23.406141	22.952417	37.854443	25.890396	25.732086	78.14236	19.990936	53.008167	85.88493	11.747068	25.890396
KKRRRASPLRKRRRFISMLKAR	22.995728	24.129564	28.022358	63.057106	25.894577	22.998814	76.08437	15.168417	74.34473	92.58762	16.514065	25.894577
KFFKKLKNSVKKRVKKFFRKPRVIGVTFPF	25.895624	18.411163	23.27849	44.626442	25.722864	26.277813	80.85713	20.7773	48.942127	75.99434	8.450045	25.895624
GGFIKKLWRSKLAKKLRAK	25.896389	19.313229	28.927786	58.973778	17.301352	17.256243	66.920235	9.45547	72.59407	91.580215	14.3180895	25.896389
FKRLKGFAKKLWNSKLARKIRTKGL	30.706476	17.082258	25.901752	42.811012	16.31336	17.377033	87.922714	14.56913	57.493713	92.796295	7.184054	25.901752
EEARKFKWGKLFSAAKKLYKKGKKLSKNKNFKKALKFGK	36.7279	19.364052	20.823162	39.0959	22.200375	25.903812	81.12486	25.681128	61.162453	86.20097	11.2689905	25.903812
KRGRASPLWQRRGSLSKLKARAKRNGAFHL	35.95625	25.906391	24.931597	45.882698	14.178319	17.88906	65.8406	14.758192	69.18799	90.58765	7.579634	25.906391
ARKFKWGKLFSTAKKLYKKGKKLSKNKNFKKALKFGKQLA	37.519264	20.211287	22.179342	38.902016	20.542295	24.642239	75.67784	25.910263	59.714954	82.75089	12.554751	25.910263
KFKWGKLFSTAKKLYKKGKKLSKNKNFKKALKFGKQLAK	40.89092	18.075182	21.418465	34.97245	22.82605	25.911587	73.603874	22.144691	56.151978	80.104164	11.020995	25.911587
LKKIWKSKIARRLREKGMKALK	38.320805	17.979607	24.266983	60.508465	23.348255	25.912745	80.767876	20.626883	68.80287	97.367035	16.131124	25.912745
KWGKLWGKAKGVAKKGAKKVKKALLKA	28.860397	19.342491	24.616613	34.888573	18.956293	25.144527	54.519104	25.913792	51.040363	74.99341	12.32329	25.913792
AIFGAIAGLLKNIF	25.916153	99.53444	102.616455	20.68453	26.845001	19.22441	36.187904	16.313251	23.947628	55.64608	13.412157	25.916153
KRGRASLLRKRRGFLSMLKARAKR	27.828602	22.113634	25.93079	52.08007	17.15435	19.431665	72.75374	15.368167	71.74522	90.28931	10.710594	25.93079
NSFRLGGFLKKIWRSKLVKRLRSKGKQLLKE	31.296696	21.608747	25.932178	52.665215	14.535919	18.339611	63.950066	11.141245	67.20776	98.40062	10.350039	25.932178
KWKKVLHKVGHVAGKI	21.679852	25.933233	33.69143	48.4702	9.630086	12.606409	36.422768	10.829836	49.723736	76.17488	11.919273	25.933233
FGSFLKKVWKSKLAKKLRSK	32.29505	19.548439	25.934687	53.081726	25.592337	25.131138	72.45459	13.415929	63.026207	81.05632	14.731903	25.934687
RGRASPLWQRRGFLSKLKARAKRNGAFHLPR	32.620686	25.936136	21.886908	53.960632	15.580946	21.729326	60.352165	8.616082	77.65301	93.57893	8.557818	25.936136
RASPLWKRRRFLSMLKARAKR	26.821667	25.361385	25.93739	65.90502	18.175768	17.79462	77.7767	8.354613	81.67729	100.721176	14.543264	25.93739
WGKLFSAAKKLYKKGKKLSKNKNFK	41.662067	23.276077	25.909796	50.90545	24.10407	25.943699	76.991135	18.528069	70.851974	91.24811	12.807324	25.943699
KLLKIGLKSFARVLKKVLPKAAKAGKALAKSM	25.947474	20.325418	23.881214	52.66103	25.740902	28.45271	53.727806	12.531839	61.10932	77.37224	13.987722	25.947474
FLARLVFRKFIL	17.286388	57.8815	59.95933	25.951391	22.892277	12.544409	56.71662	7.3657923	36.807125	54.432556	10.608737	25.951391
KKFFRKLKKSVKKRVKKFFKK	26.171701	10.862607	19.172314	45.76855	25.483381	25.957355	98.04262	25.802021	51.437366	76.902916	10.613861	25.957355
KRFIRNLRSNLYQKIIKSTKSLLDLREKITKMDL	25.958282	22.031065	23.23814	61.321423	28.237675	25.592636	53.490532	16.515896	69.0794	87.07167	22.617245	25.958282
SFIKRMWRSKLAKKLRAKGK	28.482397	18.873173	25.958899	50.62745	15.159018	15.863558	80.14479	11.215198	60.997913	103.45327	9.742411	25.958899
RRCGGRGRRIKIKKIVRKLRPIVRVMK	23.623896	24.491133	34.57995	89.88844	22.546003	25.960913	81.27002	16.198063	91.57693	113.20857	21.559477	25.960913
KNKRFIRNLRSNLYQKIIKSTKSLLD	25.755793	25.286377	25.964802	55.50299	26.243994	22.744358	51.399834	15.357042	60.585735	86.5088	19.117952	25.964802
KMWKSKLAKKLRAKGKQMLKEYANKVLS	33.958874	18.79766	20.841465	49.713684	25.201042	25.965368	69.17211	16.294287	67.225296	86.541145	22.541145	25.965368
PKRVKRFKKFFKKLKNSVKKRVKKFFRKPRVIGVTFPF	27.344563	13.782806	19.17526	40.637154	23.787113	25.98081	92.80705	23.188444	49.793713	71.93986	6.0175962	25.98081
RPKRVKRFKKFFKKLKNSVKKRVKKFFRKPRVIG	32.94004	13.130539	18.53807	47.42108	22.283491	25.926315	99.73733	25.982904	56.336445	77.46161	6.671158	25.982904
KRGRASPLWQRRGFLSKLKARAKRNGAF	32.665123	25.449142	25.983273	40.528072	15.826938	19.863003	66.03109	13.660136	64.719475	85.71455	7.5365667	25.983273
KNNQLLNQQLPRLNRRKRLWR	33.107857	24.152996	25.984125	85.00892	16.117268	17.535198	54.33844	9.210502	80.34103	105.19246	13.988325	25.984125
NKWRPIFRRNVNNLKINKEVSIDLVRKEHPKWDK	39.945023	21.095087	21.577885	52.08087	25.990137	24.17133	61.765137	16.417881	58.509407	87.058426	13.986418	25.990137
FSFKRLKGFAKKLWNSKLARKI	25.990177	15.488353	28.298779	42.50797	23.281796	19.890217	84.243256	9.0427885	54.083374	85.69859	9.484808	25.990177
RKFKLPKINWGKLASKAKDVYKKGQKLAKNKNVKKALKYG	33.24247	18.865898	19.19898	29.949253	22.84943	25.125668	70.54083	25.99406	49.97233	73.558426	12.57712	25.99406
VKNKRFIRNLRSNLYQKIIKSTKSLLDLREKITK	23.102015	18.94476	19.218567	56.108692	27.511465	25.995169	56.602905	12.455668	63.40487	83.03687	17.797276	25.995169
KFKWGKLFSAAKKLYKKGKK	29.78428	21.386202	25.99564	34.894314	16.309172	18.7402	59.067303	13.996844	49.258297	74.656334	8.41267	25.99564
RVKRFKKFFKKLKNSVKKRAKKFFKKPRVIGVSIP	32.362904	15.061384	20.252684	46.542286	23.135368	25.996176	105.533936	23.924885	53.321037	85.33511	7.3984613	25.996176
FLSTIWNGIKSL	25.999035	108.70858	109.292015	10.767767	36.850067	19.528446	33.734444	20.582203	14.630562	44.415726	14.137726	25.999035
KWKKVLHKVGHVAGKIAIGAASNIAAK	16.129124	26.002316	30.47558	36.48035	10.398196	11.84707	30.314356	7.081815	42.154106	70.57052	12.702884	26.002316
FIKKLWRSKLAKKLRAKGRELLKDY	27.246119	21.399784	24.615416	40.16473	26.0032	22.737013	81.57529	16.103456	53.84424	85.51345	11.402998	26.0032
RKFKLPKINWGKLASKAKDVYKKGQKLAKNKNVKKALKYGK	33.787663	17.466595	17.74023	29.696018	22.290602	26.00496	71.38139	25.115988	50.23991	75.25842	10.835562	26.00496
RKFKLPKINWGKLASKAKDVYKKGQKLAKNKNVKKALKY	33.37675	18.009262	18.979168	29.09727	23.526323	26.006256	70.64116	24.465414	48.949364	73.61107	12.714416	26.006256
KKQIRLYLLKHYGKKLFKKR	33.354755	23.175756	26.009104	84.6146	8.324226	10.160067	71.1765	9.72915	90.727325	121.843185	6.216687	26.009104
RSMWSGMWRRKLKKLRNALKK	32.56253	23.415783	26.011038	59.464226	10.244539	11.762077	75.90639	8.528115	74.85759	120.218445	10.326719	26.011038
RKAKGFLKKIWKSKIARRLREKGMKALKNYANDVL	39.776318	22.265446	26.021793	45.632835	22.57301	25.422617	79.131454	23.08934	63.843376	91.96251	17.908447	26.021793
KRFKKFFRKLKKSVKKRVKKFFKKPRV	26.46462	10.040162	17.755825	32.19896	26.023859	25.011608	110.26366	22.721598	36.365414	65.14902	5.857625	26.023859
KRFKKFFRKLKKSVKKRVKKFFKKPRVI	24.902214	11.178277	19.104265	32.84174	27.44373	26.024796	107.22048	19.659893	36.68832	66.957245	7.830472	26.024796
FRFGSFLKKVWKSKLAKKLRSKGKQLL	32.89451	21.900034	26.025574	38.239178	22.17336	20.38062	74.400375	14.075915	57.56669	83.38753	11.444582	26.025574
KILRSIAKVFKGVGKVRKQFK	26.03349	20.148731	26.696712	64.5831	17.304804	22.050787	59.15998	19.270731	67.49791	84.42178	11.871054	26.03349
KKMRNKRNSKMYLKTRAGMPFKVFHYQLKIHVFSYKSL	37.672955	23.675432	22.179304	65.13991	25.771626	26.034016	91.16372	13.522987	85.097885	103.596695	14.63252	26.034016
IFKAIWSGIKRL	27.808264	79.3789	90.25844	21.464296	20.06576	14.607244	37.223373	15.813693	26.037563	58.45461	10.5967655	26.037563
RRVKRFKKFFKKLKNSVKKRAKKFFKKPR	32.743492	12.613987	18.802017	51.65879	23.151098	26.03764	112.13706	25.370415	57.096027	86.28886	8.2344	26.03764
ARKFKWGKLFSTAKKLYKKGKKLSKNKNFKKALKFGKQLAKNLQAG	37.142	19.26373	20.441204	35.759193	21.588324	26.038937	75.20268	25.898108	57.211876	83.84808	11.692587	26.038937
KKFFKKLKNSVKKRAKKFFKKPKVIGVTFPF	29.86643	16.029867	21.40056	42.388588	25.716711	26.042074	82.41889	20.83089	49.52298	73.09288	8.150835	26.042074
KRGRASLLRKRRGFLSMLKAR	26.054495	25.329697	27.961964	59.91704	16.68544	18.184404	67.96357	13.337993	78.35582	94.17966	12.678601	26.054495
SKKQIRLYLLKHYGKKLFKKRP	43.00305	26.058151	24.075966	79.17215	16.166574	18.341015	72.46887	11.840412	89.11204	109.678696	8.497862	26.058151
RFKWKKVLHKVGHVAGKIAI	22.101694	26.059006	34.918617	60.11358	6.83925	7.4274597	47.595837	7.480512	67.337234	90.93111	12.68056	26.059006
KLFSTAKKLYKKGKKLSKNKNFKKALKFGKQLAKNL	36.6775	18.756844	18.175768	41.278633	22.573921	26.06081	69.99698	22.45195	61.098106	82.276855	10.277005	26.06081
KKRRRASPLRKRRRFISMLKARAKRRGYQG	27.444164	24.501385	26.06104	52.46334	20.338192	20.4418	86.284035	17.911503	71.54797	97.00905	9.486899	26.06104
ILGKIWEGVKSLI	26.062183	88.37525	100.72655	13.762915	28.303564	15.737482	32.40043	13.999512	17.91956	45.55706	14.030134	26.062183
KKIWKSKIARRLREKGMKALKNYANDVLNG	38.609184	23.325363	26.06667	41.3904	25.145168	25.64204	70.40211	23.682562	58.47515	84.60823	15.759317	26.06667
RRVKRFKKFFKKLKNSVKKRAKKFFKKP	34.59189	14.609434	20.59993	54.236137	24.03485	26.06864	110.97794	24.544523	59.58985	88.17268	9.129755	26.06864
RKAKGFLKKIWKSKIARRLREKG	35.26193	19.743168	26.071676	57.668022	11.879904	15.669165	81.791084	16.087013	73.00187	101.073296	8.227171	26.071676
RHRIVRTYIAKFGLKL	16.688934	27.317348	26.078058	61.694378	5.39956	5.114348	37.800888	6.889573	62.880493	67.43519	5.2762337	26.078058
KAKGFLKKIWKSKIARRLREKGMKA	45.9686	18.934467	26.079449	46.892395	20.801336	25.04838	85.14051	24.46475	63.601532	89.014626	9.126149	26.079449
RRVKRFKKFFMKLKKSVKKRVMKFFKKP	30.992344	11.709827	16.221067	53.694286	26.082254	25.2038	119.677246	15.814814	57.19928	92.43434	8.663374	26.082254
KIGGFIKKLWRSKLAKKLRAKGRELLKDYANRVINGG	33.47908	24.523685	26.08411	34.51719	22.507442	24.503307	69.29794	19.234798	52.22976	81.554985	10.343783	26.08411
KVSRFILWIKRIMRLKL	10.615962	26.084738	31.868118	26.564999	9.649462	7.2660627	37.16561	3.837257	34.824585	82.101524	6.220819	26.084738
KKIWRSKLVKRLRSKGKQLLKEALAP	40.094906	20.047987	22.145245	41.63791	22.81648	26.085133	66.861565	18.70995	54.20177	79.420395	14.527181	26.085133
PRRVKRFKKFFMKLKKSVKKRVMK	26.939032	12.269666	18.561583	54.427063	25.305115	26.087244	90.599495	22.023535	62.13269	74.99715	10.994958	26.087244
VKRFKKFFRKLKKSVKKRVKKF	23.688616	10.960507	19.321693	46.6811	26.5245	26.090988	104.71952	25.529179	49.650978	72.55805	9.91989	26.090988
KRFKKFFKKLKNSVKKRAKKFFKKPK	33.92038	14.287199	20.478992	51.0655	26.096075	26.02868	111.97756	20.472168	54.26908	77.47536	9.112448	26.096075
RLGGFLKKIWRSKLVKRLRSKG	27.10075	19.768965	26.102371	52.186146	10.28838	13.023806	69.10226	9.1446495	64.5979	103.81831	7.595179	26.102371
KIVRKLRPIVRVMKVITRMRTSRPRPRLRP	26.024998	26.111301	24.183075	60.650005	27.324768	22.378176	70.11866	12.505788	60.03907	77.024796	16.69692	26.111301
RFKKFFRKLKKSVKKRVKKFFKKP	30.049917	12.180086	18.511364	41.633167	26.116093	24.780811	111.00438	19.48579	45.19182	71.43849	7.2774367	26.116093
RKFKWGKLFSTAKKL	21.964474	26.120428	31.221262	43.652363	9.504601	9.944287	42.0588	12.435669	52.896606	78.53798	11.565453	26.120428
RRVKRFKKFFRKLKKSVKKRVKKFFKKPRVIGVTIP	30.426428	15.589708	21.653042	44.391502	22.463497	24.68264	106.455154	26.122147	49.80436	84.47176	6.286622	26.122147
KKFFKKLKNNVKKRVKKFFRKPRVIGVTI	28.615671	13.975314	20.793425	38.324398	25.649261	26.128162	87.82891	23.411875	42.752464	70.81929	6.542726	26.128162
KKIVRKLRPIVRVMKVITRMRTSRPR	28.296314	24.49828	25.002125	57.755756	26.134684	19.608837	74.913574	13.088594	56.145714	79.74751	12.4747925	26.134684
RFKKFFKKLKNSVKKRAKKFFKKPKVIGVT	33.03143	17.934978	23.844116	52.573128	24.311016	26.138508	96.085335	21.732141	58.519703	82.96008	10.8536215	26.138508
LEEARKFKWGKLFSAAKKLYKKGKKLSK	35.018517	23.803698	22.606215	43.705868	23.176924	26.142294	76.33458	23.87421	63.00279	85.202995	10.826487	26.142294
KWGKLFSAAKKLYKKGKK	29.04574	22.359226	26.14241	35.37954	13.594119	18.898415	51.273308	13.2337265	50.165287	73.67899	9.211073	26.14241
GGKKRRRASPLWKRRRFLSMLKARAKRTGYKG	33.214424	23.260082	26.145031	35.696587	21.710926	24.997173	89.88234	22.791271	60.39159	91.495865	10.640848	26.145031
KRVKRFKKFFKKLKNSVKKRAKKFFKKPKVIGV	31.427408	12.508407	18.41117	44.24537	22.511168	26.150427	98.10452	24.18862	50.880375	82.89485	7.1992884	26.150427
EARKFKWGKLFSTAKKLYKKGKKLSKNK	39.308144	26.15212	25.508549	45.507618	22.752634	25.253109	76.71896	25.283072	66.65816	86.50719	13.25049	26.15212
IKWGKIFKKGGKLIGKTAL	26.152645	25.5042	36.379356	33.804848	13.745084	14.508726	38.551476	12.095912	42.02809	61.604332	9.858568	26.152645
SFRLGGFLKKIWRSKLVKRLRSKGKQLLKEALA	30.62556	22.357855	26.157206	42.843567	20.466482	21.265049	64.1061	12.808067	59.794964	82.64633	13.135626	26.157206
ERGWLGKLGKGLKKVGKKFVK	27.316128	23.272303	26.158386	51.736553	13.639715	18.605906	51.503395	15.070935	67.95204	84.49921	11.009523	26.158386
KKMRNKRNSKMYLKTRAGMPFKVFHYQLKIHVFSYKSLG	38.306328	25.554787	23.696466	63.363464	25.40926	26.159079	90.93707	16.786459	84.864914	105.257706	14.658612	26.159079
RKAKGFLKKIWKSKIARRLR	28.17883	16.461725	26.162455	53.319283	12.458382	16.946371	79.61954	11.9403715	64.90471	97.127884	8.096104	26.162455
KRGRASLLRKRRAFLSMLKARAKRN	28.751932	23.435032	26.16481	57.23385	20.282667	22.253975	69.25282	16.437656	73.27655	88.68611	15.270105	26.16481
KIGGFIKKLWRSKLAKKLRAKGRELLKDYANRV	35.18945	23.056324	26.059336	35.434002	23.964054	26.170254	71.44964	20.68327	54.414856	83.19509	14.127272	26.170254
RSMWSGMWRRKLKKLRNALKKKLKGE	40.721462	24.470451	26.173365	57.243298	12.253747	14.568128	83.04472	12.678378	74.511925	119.659225	10.163122	26.173365
PRRVKRFKKFFKKLKNSVKKRAKKFFKKPRVIGVSIPF	27.382208	13.537555	18.76522	45.791664	22.703503	26.175587	91.16457	21.137585	55.926857	74.415726	6.411442	26.175587
KVWKSKLAKKLRSKGKQL	34.314075	21.803833	26.179035	48.49842	18.472311	22.734291	59.235188	23.195765	57.58968	82.65898	15.288562	26.179035
KWGKLFSTAKKLYKKGKKLSKNKNFKKALKFGKQLAKNLQA	41.351387	19.992516	22.01668	34.998413	21.11687	26.179096	67.717766	23.052986	55.190266	79.23798	11.850012	26.179096
KLFSAAKKLYKKGKKLSKNKNFKKALKFG	34.92147	19.529902	20.163399	43.0987	25.717617	26.180813	76.26533	22.194845	63.980328	85.55093	10.476845	26.180813
KKFFKKLKNSVKKRAKKFF	27.201237	15.373256	24.222218	59.38965	26.181442	24.068012	80.0867	19.54491	60.10132	75.95368	14.40186	26.181442
SKKQIRLYLLKHYGKKLFK	31.51569	24.52448	26.18252	82.14416	8.613859	10.177091	60.18999	7.779167	88.95288	113.216675	7.1292367	26.18252
RRVKRFKKFFMKLKKSVKKR	29.49444	15.132561	22.362751	58.201313	22.584932	23.181335	102.70918	26.185465	59.552418	91.72928	12.785308	26.185465
VNSFRLGGFLKKIWRSKLVKRLRSKGKQ	32.269665	22.725462	26.19074	48.79339	14.222669	16.474133	68.68211	9.298241	61.610332	94.44734	7.417814	26.19074
GGFIKKLWRSKLAKKLR	26.191635	22.313034	33.79962	58.974834	17.356682	16.165087	70.27652	9.513408	68.90151	90.60373	13.614078	26.191635
RPKRVKRFKKFFKKLKNSVKKRVKKFFRKPRVIGV	32.11307	12.954817	19.00169	47.586555	21.638058	25.074125	96.034256	26.193142	55.549206	76.94937	6.7026	26.193142
IKRMWRSKLAKKLRAKGKEL	34.177902	20.484787	26.197666	61.73421	20.090855	20.512363	86.78777	16.035372	69.06943	105.823166	15.191401	26.197666
KKRRRASPLRKRRRFISMLKARAKRRG	26.216806	21.680126	26.200125	55.282524	19.884747	19.305168	87.61165	17.7161	71.78901	98.41436	8.903683	26.200125
KRVKRFKKFFKKVKKSVKKRLKKIFKKPMVIGVTI	28.757162	14.690417	19.205708	40.094406	23.86471	26.202896	91.02446	19.170078	46.663063	78.51697	8.200615	26.202896
PRRVKRFKKFFMKLKKSVKKRVMKFFKKPMVIGVTFPF	30.389065	19.536499	23.281292	53.36428	25.861252	26.20758	88.4015	16.753279	63.543953	83.18742	12.431396	26.20758
KRKFKRKCFLVNILTTLLTKLVKNLKK	13.453961	24.626112	29.40517	75.87183	14.563344	11.0719	66.38414	10.682439	75.84565	106.037704	26.207767	26.207767
KRVKRFKKFFKKLKNSVKKRVKKFFRKPRVIGVT	29.679218	15.909372	21.123463	46.303085	21.731407	24.691402	97.774734	26.208063	50.250217	84.10342	7.450114	26.208063
SFFRKAKGFLKKIWKSKIARRLREKGMKALKNYAN	40.63484	20.475115	26.20935	42.37965	24.021267	25.816803	91.24361	23.65281	61.873035	91.508194	13.379562	26.20935
SKKQIRLYLLKYYGKKSSSKSVRKIVISK	29.682856	20.568232	21.711454	46.600792	25.823368	26.211374	59.57012	13.157677	57.324974	76.76073	14.745796	26.211374
RFKKFFKKLKNSVKKRVKKFFRKPRV	30.878979	13.500241	21.616524	46.072426	26.21457	24.588028	107.11415	21.7782	46.350548	70.379295	8.816153	26.21457
FIKRMWRSKLAKKLRAKGKEL	32.528538	19.329725	26.223358	56.11443	21.910244	19.857733	84.710434	14.380899	66.32003	101.32472	13.88793	26.223358
KKQIRLYLLKHYGKKLFKK	35.84514	25.000265	26.23113	100.20711	7.334707	9.25292	66.50276	7.816082	101.454124	128.05647	6.9267297	26.23113
KKAWKSKLAKKLRAKGKEMLKDYAKGLL	35.303658	23.194363	22.528147	40.128197	24.773275	25.82404	76.048676	26.231556	61.597973	85.786575	15.205647	26.231556
KWGKLFSTAKKLYKKGKK	29.30589	23.699661	26.231915	35.5105	12.952326	18.489836	47.25769	14.647772	49.4679	74.15458	9.454865	26.231915
LWRFRRSAKCHCKKGWAWTAVKK	24.209238	26.231945	31.216187	67.85246	8.454299	8.526049	64.48868	12.57827	79.53631	112.28374	11.188908	26.231945
RYLNAKRYVKLAIVADRSMVTKHNGKLKKLRKWI	31.10358	26.23437	26.11059	78.68862	20.203701	22.114656	71.166	15.432892	87.80928	108.80664	17.350029	26.23437
FKIGGFIKKLWRSKLAKKLRAKGRELLK	33.72243	18.60938	26.239054	49.289616	18.697002	19.087507	81.86528	11.327629	67.729965	90.090775	7.870713	26.239054
VKRFKKFFKKLKNSVKKRVKKFFRKPRVIGVTF	28.868052	16.177212	22.035656	45.929607	24.630281	26.242214	101.26447	21.657375	49.41861	77.853645	7.13803	26.242214
MLRFKWKKVLHKVGHVAGKIAIGAASNIAAKAV	23.848373	26.246479	29.429768	42.15616	18.735209	15.749098	58.042297	8.266541	51.437386	78.729454	13.296168	26.246479
KKFFMKLKKSVKKRVMKFFKKPMVI	26.736996	14.102938	17.672953	52.4123	26.247568	19.46713	92.61724	7.7443495	56.14148	80.19602	11.558529	26.247568
RKGRYGIYTKLSKFIPWIKRIMRQKLPS	45.78701	25.619411	26.248281	61.040062	16.556873	18.96681	59.890633	10.90062	76.0732	95.02568	13.110176	26.248281
RKKRGRASLLRKRRGFLSMLKARAKR	27.16001	21.122868	26.248453	47.426323	15.746715	19.006245	79.36775	17.021595	65.551544	91.722305	8.272943	26.248453
RASPLWKRRRFLSMLKARAK	26.38421	26.22317	26.250874	72.2608	18.065907	17.355305	72.14748	8.372744	85.750084	98.94722	16.867794	26.250874
RFKKFFRKLKKSVKKRAKEFFKKPRVIGVSI	28.65891	16.302622	21.936424	45.643158	24.290688	26.251038	92.73387	19.790932	55.071068	80.50783	9.193406	26.251038
EARKFKWGKLFSTAKKLYKKGKKLSKNKNFKKALKFG	36.561474	21.631788	23.42774	40.208855	23.191755	25.543978	80.46797	26.254278	62.837513	85.15477	13.330111	26.254278
SFRFGSFLKKVWKSKLAKKLRSKGKQLL	32.68749	22.724552	26.257181	35.44898	19.361866	19.739887	64.96167	14.946963	54.961426	79.76678	11.238503	26.257181
MLRFKWKKVLHKVGHVAGKIAIGAASNIAAKA	23.41396	26.25913	29.050665	44.766163	16.707453	13.7181425	61.767097	7.4556823	53.726624	83.37466	11.61878	26.25913
KKFFKKLKNSVKKRAKKFFKKPKVIGVTF	29.275345	15.187602	22.196	43.156532	26.024643	26.264072	83.55303	21.45153	49.799675	72.71087	8.436089	26.264072
VWLVPLKKFFSKAKLL	23.608097	69.971664	53.358166	24.17461	26.266956	17.19653	45.31731	8.394215	28.519947	50.17745	11.662527	26.266956
KRGRASLLRKRRGFLSMLK	26.269999	25.414597	27.08585	68.351654	14.073603	16.175499	62.57683	10.936843	80.80567	95.56117	12.609255	26.269999
RVKRFKKFFRKLKKSVKKRVKKFFKKPRVIGV	29.797571	13.908884	20.885487	41.705242	21.859812	24.143635	103.575745	26.273233	47.558113	80.30322	6.3191066	26.273233
KKIVRKLRPIVRVMKVITRM	23.493353	24.250767	30.298868	50.01873	26.273914	20.876884	63.543205	14.749573	48.650394	69.34269	12.877314	26.273914
KKIVRKLRPIVRVMKVITRMRTSRPRPR	26.985218	24.839886	24.638628	57.620766	26.280838	21.029804	76.63242	14.093811	58.965363	81.289444	13.83481	26.280838
KLFSTAKKLYKKGKKLSKNKNFKKALKFGK	36.05196	18.779064	18.043732	46.04759	22.828104	26.282236	72.97776	20.629652	65.836525	86.55514	9.2172165	26.282236
KRFKKFFKKVKKSVKKRLKKIFKKPMVI	26.282276	10.614103	16.137669	31.676105	27.970608	24.943047	102.985756	14.612285	38.122128	64.18379	7.864222	26.282276
KFKWGKLFSTAKKLYKKGKK	30.4906	22.648293	26.282436	36.139854	16.571789	19.551096	57.018696	15.42484	50.96	75.49233	9.423777	26.282436
EARKFKWGKLFSTAKKLYKKGKKLSKNKNFKK	38.89633	20.567991	21.412807	44.08187	22.279818	26.287119	80.4001	25.44506	65.289894	86.59789	12.558336	26.287119
KKFFKKVKKSVKKRLKKIFK	23.967024	11.026057	17.82001	49.320557	28.445827	26.293713	88.88487	19.249897	51.36144	72.47301	10.468545	26.293713
RLKGFAKKLWNSKLARKI	26.296738	19.127699	28.99624	58.20647	13.1346	15.145224	61.833443	9.403116	64.77614	93.93847	11.370968	26.296738
FIKRMWRSKLAKKLR	26.299496	23.735313	34.212097	58.865486	23.78352	20.500225	100.28563	12.963324	60.644432	103.77515	16.030245	26.299496
FRFGSFLKKVWKSKLAKK	26.301716	24.854475	28.766382	47.75715	20.35897	18.449877	61.34751	11.062084	57.92489	72.11805	11.752107	26.301716
KAKGFLKKIWKSKIARRLREK	38.53233	18.119102	26.302973	56.603565	19.879337	23.558521	76.04237	19.426212	70.21318	89.98638	11.698559	26.302973
FFRKAKGFLKKIWKSKIARRLREKGMK	35.371437	16.703531	26.303226	57.776573	19.183847	20.24399	113.92029	15.03008	72.73929	101.62407	8.456251	26.303226
SFKIGGFIKKLWRSKLAKKLRAK	26.306889	17.642086	27.343357	42.31882	16.51835	16.292637	59.72515	7.869452	58.86261	80.42912	9.4617	26.306889
GSFLKKVWKSKLAKKLRSKGK	35.631145	21.091892	25.387396	45.427402	21.015522	26.307669	65.07633	22.926586	59.60158	79.78105	12.004681	26.307669
SKILRSIAKVFKGVGKVRKQFK	27.015766	19.757515	26.309559	57.172108	19.456423	24.011251	56.945442	19.90147	64.707855	81.35017	12.317934	26.309559
KLWGKAKGVAKKGAKKVKKALLKALKKK	26.190075	15.70137	19.687841	39.762115	19.66079	27.195227	57.693615	26.31159	55.40142	75.05506	11.3641205	26.31159
RKAKGFLKKIWKSKIARRLREKGMKALKNYANDVLNG	39.84041	24.308172	26.317554	48.106934	21.984936	25.454077	79.22244	24.437008	66.329865	95.69775	16.226402	26.317554
RKAKGFLKKIWKSKIARRL	28.739227	15.9808855	26.320724	53.66389	10.846312	14.496513	71.43365	9.945321	65.00041	92.03694	7.6613336	26.320724
RRVKRFKKFFMKLKKSVKKRVMKFFKKPMVI	26.321152	13.742401	18.256323	49.12821	26.590954	25.10015	100.69713	12.8066435	53.497314	86.58064	11.65967	26.321152
RFKKFFMKLKKSVKKRVMKFFKKPMVI	28.045816	18.164913	22.808908	52.22685	26.322536	20.459526	101.80457	9.629318	57.611645	84.412636	13.069914	26.322536
KQIRLYLLKYYGKKSSSKSVRKIVISK	28.648386	26.192286	26.323414	58.926594	25.14911	24.355812	61.08242	12.262419	66.38567	90.05201	17.531029	26.323414
KLLKIGLKSFARVLKKVLPKAA	23.672215	25.893793	28.41163	55.4347	26.327219	24.808641	43.405632	12.268873	53.204426	65.028534	18.129656	26.327219
KKIVRKLRPIVRVMKVITRMRTSRPRPRL	26.328197	22.843306	24.325432	51.18089	29.135548	22.752087	72.660965	14.560527	53.65153	76.00541	14.045392	26.328197
LGGFLKKIWRSKLVKRLRSKG	30.535913	20.495619	26.330093	45.25784	14.669443	16.930092	69.13591	10.701185	60.095398	84.74907	8.391587	26.330093
IKIKKIVRKLRPIVRVMKVITRMRTSRPRPR	26.332174	24.337488	24.65381	68.25152	30.104279	21.212643	82.1922	10.500376	62.52697	77.27947	14.359256	26.332174
SFKIGGFIKKLWRSKLAKKL	26.332876	22.396894	35.634914	38.1647	13.632335	12.236695	48.53382	5.4188538	51.90396	74.373245	8.107374	26.332876
KPWKLSSWKKYKVLLEKYGSHIVK	26.336359	31.505533	24.644485	51.3784	13.305258	12.021339	53.134743	8.881336	71.48044	92.88532	11.325247	26.336359
ERGWLGKLGKGLKKVGKKFVKKMSSAMKAG	36.864346	24.207016	26.338047	42.37122	19.471584	23.876837	62.68045	19.622303	62.896423	84.091354	12.662902	26.338047
KRRRASPLRKRRRFISMLKARAKRRGYQG	27.797419	24.521307	26.341486	59.061043	19.357279	20.388079	88.21422	16.104862	78.84089	99.8328	10.44779	26.341486
FLKKIWKSKIARRLREKGMKALKN	37.839027	19.070427	26.051825	56.72052	26.343842	26.107517	82.636604	14.536464	62.997856	91.04442	14.7350235	26.343842
SGMWRRKLKKLRNALKKKLK	32.745853	19.851233	26.34464	64.17484	15.281542	17.9858	92.1704	12.525946	77.472824	110.08834	14.558149	26.34464
NSFRFGSFLKKVWKSKLAK	24.70629	26.346416	29.50147	43.847637	12.387542	13.401194	43.554108	10.596526	56.378864	72.44729	11.332696	26.346416
RRASPLWKRRRFLSMLKARAKRT	25.462198	26.575893	26.351337	61.099915	19.590143	18.74046	69.914	12.541227	77.26747	90.449295	16.628304	26.351337
LKKAWKSKLAKKLRAKGKEML	35.77082	23.420153	25.204508	56.87855	24.390085	26.353039	79.08924	23.41483	68.883995	94.30882	18.44645	26.353039
EARKFKWGKLFSTAKKLYKKGKKLSK	34.91907	26.361343	25.486898	46.249138	24.030407	25.978296	72.8376	22.561272	67.79619	85.52334	15.176146	26.361343
KFGSFIKRMWRSKLAKKLRAKG	33.391563	18.018566	26.36586	36.04313	15.652936	18.131767	72.857994	14.256441	53.558887	91.67157	7.975995	26.36586
IKFLAAWIFLKRF	17.359575	88.78085	93.10979	24.732512	26.366062	12.589651	49.554337	9.599678	35.04263	65.88173	15.457792	26.366062
RFGSFLKKVWKSKLAKKLRSKGKQLLKDYANRVL	34.615623	23.30167	23.61734	38.179577	24.021193	26.367481	70.26103	21.096498	58.80897	84.89005	15.37811	26.367481
PKRVKRFKKFFKKVKKSVKKRLKKIF	24.253138	10.488276	18.980711	42.85668	26.760742	26.373194	91.17152	19.852032	50.827843	62.099873	7.945605	26.373194
INWKGIAAMKKLL	24.405838	46.40024	59.6346	26.374905	16.515743	13.94401	36.57905	8.593589	30.215275	57.204304	9.420583	26.374905
RPKRVKRFKKFFKKLKNNVKKRVKKFFRK	26.375896	11.452471	20.280352	51.8144	20.07497	22.647663	100.37955	28.316723	56.31476	77.521965	8.250742	26.375896
SLFSIGSKLLPGVIKLF	26.37652	72.7544	76.22149	21.900278	36.514557	22.928692	38.073772	13.082852	26.300735	48.72734	14.691104	26.37652
SKWGKLWGKAKGVAKKGAKKVKKALLKALKKK	26.377888	14.806895	19.358908	29.380142	20.527704	27.616322	55.03129	20.93768	46.245216	69.66375	9.784828	26.377888
FRGLAKLLKIGLKSFARVLKKILPKAAKAGKSLAKSL	25.92746	21.019667	24.386375	53.617504	28.856693	26.37969	76.96297	8.070543	68.375206	80.75363	12.362674	26.37969
RFKKFFKKLKNSVKKRAKKF	27.814413	15.748657	26.38094	65.44606	20.954895	20.515457	96.24702	19.602724	68.2855	86.435684	14.79467	26.38094
VLGILGLLGKALSHL	27.186893	69.20792	73.585686	20.63599	26.381271	17.976675	36.091682	15.895162	21.164312	46.151604	10.812712	26.381271
GKFSVFSKILRSIAKVF	16.718357	30.675156	46.8772	26.387548	20.890636	14.847745	38.4735	6.701429	34.8262	50.76037	10.37512	26.387548
KIKKIVRKLRPIVRVMKVITRM	23.852402	22.283882	30.908047	49.999184	26.389572	19.878704	64.57439	12.509716	49.71738	69.37535	12.186625	26.389572
KFFRKLKKSVKKRVKKFF	22.238222	11.583527	21.900135	47.88532	27.302048	26.389725	91.39828	19.97084	49.613083	73.028114	13.027407	26.389725
SFRFGSFLKKVWKSKLAKKLRSKGKQL	34.18869	21.97977	26.39059	36.22565	17.809555	18.839449	67.20094	15.860072	54.58433	80.681885	10.589343	26.39059
RKFKLPKINWGKLASKAKDVYKKGQKLAKNKNVKKALK	34.203693	17.218592	18.261074	31.846054	22.655476	26.39219	69.15156	24.131714	50.675766	75.27003	11.541887	26.39219
KIKKIVRKLRPIVRVMKVITRMRTSRPRPRL	26.393005	22.047007	24.925976	52.40215	28.8765	22.917454	72.83649	12.902266	54.753174	74.95346	14.437833	26.393005
AKKLWNSKLARKIRTKGLKYVKNFAKD	30.08023	21.597603	22.441717	49.45124	23.167126	26.3939	67.74398	19.167147	65.69405	93.463066	16.777758	26.3939
ARKFKWGKLFSAAKKLYKKGKKLSKNKNFKKALKFGKQLAKNLQAGEEHE	40.415474	22.95581	23.586779	44.995445	22.572521	26.394384	80.92762	24.178288	66.86317	91.13843	13.654698	26.394384
LWNSKLARKIRTKGLKYVKNFAKDMLS	29.264435	26.089441	24.682438	51.102345	25.324083	26.397217	60.001564	14.194832	67.60277	87.621185	20.718655	26.397217
KIKKIVRKLRPIVRVMKVITRMRTSRP	28.416256	22.797953	26.263346	56.404346	26.399094	19.696814	73.19647	12.709242	54.851765	76.98601	12.819887	26.399094
WNSKLARKIRTKGLKYVKNFA	25.523327	26.401539	30.038513	54.899498	17.62376	18.986643	60.51247	13.27667	66.995445	92.24777	14.4088745	26.401539
LWKRRRFLSMLKARAK	18.880016	26.401764	27.332468	48.148167	15.472895	15.218387	61.44506	11.193707	57.82672	93.224915	12.84714	26.401764
FRLGGFLKKIWRSKLVKRLRSKGK	26.43693	18.816654	26.401821	48.30123	14.705998	15.650836	80.20736	8.550219	62.145435	97.09863	7.4281464	26.401821
KRGRASPLWQRRGFLSKLKARAKRN	32.691566	26.405666	25.753693	45.01455	16.594868	20.184473	62.63669	12.860754	68.25722	90.75905	11.335457	26.405666
GLAKLLKIGLKSFARVLKKVL	15.612109	26.406942	35.744255	39.302135	24.707933	20.163204	42.777683	7.0350356	50.812885	57.37613	12.663855	26.406942
MLRFKWKKVLHKVGHVAGKIA	26.407318	23.738865	29.131092	65.59676	12.912575	12.610289	72.69732	9.424856	67.07501	91.45492	10.781549	26.407318
FRGLAKLLKIGLKSFARVLKKILPK	25.900333	22.125809	25.097137	66.40531	31.1244	26.409931	77.87724	5.5316877	73.872154	83.67733	11.748958	26.409931
PKRVKRFKKFFKKLKNNVKKRVKKFFRKPRVIGVTIPF	27.808086	14.063864	20.040367	37.97118	24.285673	26.41067	93.47603	25.126575	46.71213	69.637566	5.662402	26.41067
KIKKIVRKLRPIVRVMKV	23.399475	18.643524	27.753302	53.151703	26.415775	20.663973	66.814674	12.374451	48.46804	67.38249	10.175676	26.415775
FFRKAKGFLKKIWKSKIARRLREKGMKALKNYAN	39.571068	21.03054	26.416113	49.87519	25.633795	26.086956	100.69685	19.566504	69.41497	97.5618	14.375206	26.416113
KKLLQKVIKKIKSF	26.920343	23.155083	26.41685	89.40436	20.459448	20.32035	51.86909	13.298039	69.24044	79.59338	19.322365	26.41685
KRVKRFKKFFKKLKNSVKKRAKKFFKKPKVIG	31.720907	12.067163	17.494762	44.04003	22.795328	26.418293	101.417534	24.156116	52.147713	84.861046	6.7755165	26.418293
RRRASPLRKRRRFISMLKARAKR	26.427618	24.916113	26.874868	70.65031	25.399193	23.924168	80.21312	13.184199	80.58539	86.85489	16.893064	26.427618
KDYFKKLLQKVINKIKSFR	23.776455	26.435476	29.131552	91.99014	21.99916	18.112888	61.930885	10.895414	83.29736	85.617905	15.413495	26.435476
KKIVRKLRPIVRVMKVITRMRTSRPRP	28.902191	26.139715	26.436077	55.62743	26.291424	20.38264	72.0255	14.921679	56.704185	78.65755	13.503903	26.436077
KVSKFILWIKRIMRQKLPS	27.207956	24.133404	26.449774	57.9188	21.889318	20.474178	53.19325	6.577231	60.499676	85.90288	15.553854	26.449774
KRMWRSKLAKKLRAKGKEL	32.933483	20.409569	26.450354	64.206375	15.7183485	17.825932	83.55247	17.64619	75.56687	109.19155	16.064905	26.450354
KRMWRSKLAKKLRAKGKELLRDYANRVLS	29.613047	21.6963	23.00697	41.485985	26.45158	25.442219	70.42544	18.528296	60.068104	88.53774	18.889755	26.45158
ILGKIWEGVKSLIGKRGLKKL	25.344978	41.23298	52.007774	26.452642	16.817913	13.315801	32.777626	7.5505476	34.76133	58.71469	9.564505	26.452642
KIGGFIKKLWRSKLAKKLRAKGRELLKDYANRVIN	33.748245	24.142786	26.452839	38.11585	24.149042	26.246515	69.626175	18.722069	54.92809	84.23912	13.8929825	26.452839
GGKKRRRASPLWKRRRFLSMLK	29.644733	22.75465	26.453938	54.13725	20.034489	21.24442	71.45193	14.125224	73.36042	100.42911	16.504854	26.453938
AIFKAIWSGIKSLF	26.050222	96.9066	97.673004	18.911413	29.225302	17.649673	42.09816	13.427768	26.454266	55.833588	13.974278	26.454266
RKFKLPKINWGKLASKAKDVYKKGQKLAKNKNVK	36.219246	18.859064	19.95798	34.126934	23.020142	26.454935	67.177155	24.916588	52.237873	76.04819	12.550701	26.454935
KFSVFGKILRSIAKVFKGVGKVRK	26.455557	24.7945	35.17478	43.37285	20.73655	24.420824	56.63034	11.891433	53.60542	73.80855	8.478502	26.455557
KFKWGKLFSAAKKLYKKGKKLSKNKNFKKALKFGKQLAKNLQA	40.870094	17.804419	20.821606	33.384148	24.051868	26.45698	72.78009	21.147121	53.07	77.03264	11.335098	26.45698
KRFKKFFRKLKKSVKKRAKEFFKKPRVIGVSIP	27.99664	13.466688	18.805023	38.30597	24.296993	26.457584	94.49617	20.826372	47.620445	75.572365	6.978265	26.457584
RFKWKKVLHKVGHVAGKIAIGAASNIAAKAVMGALGK	23.319975	26.458405	29.58739	43.31023	14.779714	15.593018	45.864853	11.163658	57.89402	87.02134	13.063265	26.458405
RGRRIKIKKIVRKLRPIVRVMKVITRMRTSRPRPRLRP	29.96851	21.577642	25.613428	61.974995	26.460205	25.833689	72.85454	13.936907	63.838398	83.77246	15.718989	26.460205
RIKIKKIVRKLRPIVRVMKVITRMRTSRPRPRLRP	26.460903	22.122316	25.169025	62.71636	28.457052	19.57609	81.91134	10.9985	59.95165	82.49782	12.650828	26.460903
RVKRFKKFFMKLK	24.711378	26.461124	30.005375	94.923676	15.475061	16.486439	93.30821	24.452328	87.88563	105.5052	17.285944	26.461124
FKWGKLFSTAKKLYKKGKKL	28.36256	23.741056	30.02269	26.461437	22.560734	20.915974	58.98877	15.643107	40.28165	62.741833	9.663269	26.461437
VNSFRFGSFLKKVWKSKLAKKLRS	26.471207	24.347273	26.466497	38.86529	15.992201	16.188316	53.32389	11.171219	52.300213	77.997116	11.006957	26.466497
KRRRASPLRKRRRFISMLKARAKRRGYQ	26.875448	25.180061	26.466831	62.99336	19.738525	20.846533	87.33974	15.616467	80.22969	99.57942	11.571646	26.466831
KLFSAAKKLYKKGKKLSKNKNFKKALKFGK	34.181267	17.234808	17.517277	44.762497	24.001005	26.468195	74.282646	18.9504	65.26976	86.14705	9.4166975	26.468195
KIGGFIKKLWRSKLAKKLRAKGRELLKDY	33.259583	24.307808	26.474808	38.21394	21.726318	23.86278	71.413574	18.270655	56.554363	87.02315	11.934989	26.474808
EEARKFKWGKLFSAAKKLYKKGKKLSKNKNFKKALK	36.62693	19.10672	20.295635	41.63207	22.943117	26.484655	79.31858	24.936825	62.857464	86.053024	11.401949	26.484655
EEARKFKWGKLFSAAKKLYKKGKKLSKNKNFKKAL	37.851738	20.052082	21.75122	39.968864	22.704044	25.387636	78.94682	26.485184	61.734486	86.217354	11.838337	26.485184
LGGFLKKIWRSKLVKRLRSKGKQ	35.57639	22.008799	26.488321	52.95829	17.762049	21.660418	73.52795	12.704246	66.620995	86.37768	12.124802	26.488321
[truncated: 2,619 more rows]
